# Supplementary material for: Quality of life by dysmenorrhea severity in young and adult Japanese females: A web-based cross-sectional study
Source: PLoS One. 2023 Mar 16;18(3):e0283130. doi: 10.1371/journal.pone.0283130 (PMC10019623; doi:10.1371/journal.pone.0283130)
Supplement: S1 Table — (XLSX) [file pone.0283130.s002.xlsx]

## Sheet: Data for analysis
Group	Respondent number	Age	Height	Weight	BMI	Menarche age	duration of pain	Amount of menstruation	Menstrual cycle	Family history of dysmenorrhea	Physical activity level	Smoking	Alcohol consumption	Sleeping	Breakfast	Eating between meals	Exercise	NRS	SF-MPQ total	SF-MPQ sensory	SF-MPQ affective	MDQ pre menstruation	MDQ during menstruation	MDQ post menstruation	Well being	Analgesics	Oral contraceptive	Medical consultation	Drinking hot drink	Stretching	Massaging	Warming the body	Exercising	Total QOL score	QOL Physical	QOL Psychological	QOL Social	QOL Environment
Mild	1	24	158	55.5	22.232	10	1	Small	Normal	No	Moderate	absence	low	< 7 hours	eating	eating	< 2 times, 30 minutes / a week	1	0	0	0	8	8	8	21	No	No	No	Yes	No	No	No	No	111	31	28	35	13
Mild	2	23	163.8	52	19.381	11	0.5	Moderate	Normal	Unknown	Low	absence	low	≥7 hours	eating	eating	< 2 times, 30 minutes / a week	1	2	2	0	8	8	8	15	No	No	No	No	No	No	No	No	99	30	23	29	11
Mild	3	22	152.3	58.2	25.0913	14	<0.5	Small	Normal	Unknown	Low	absence	low	< 7 hours	eating	eating	< 2 times, 30 minutes / a week	1	1	1	0	8	8	8	7	No	No	No	No	No	No	No	No	71	18	15	26	7
Mild	4	20	159.5	42.2	16.5879	15	1	Small	Normal	Unknown	High	absence	low	< 7 hours	eating	eating	≥2 times, 30 minutes/ a week	1	2	2	0	8	8	8	13	No	No	No	Yes	No	No	No	No	78	20	16	27	9
Mild	5	24	153.5	43.8	18.5891	9	<0.5	Moderate	Normal	Unknown	Moderate	absence	high	≥7 hours	eating	eating	≥2 times, 30 minutes/ a week	1	1	1	0	16	9	8	15	No	No	No	No	No	No	No	No	105	27	24	32	12
Mild	6	23	151	46.2	20.2623	12	<0.5	Small	Normal	No	Low	absence	low	< 7 hours	eating	not eating	≥2 times, 30 minutes/ a week	1	2	2	0	14	17	8	19	No	No	No	No	No	No	No	No	102	29	25	31	10
Mild	7	22	156.8	52	21.15	11	<0.5	Moderate	Normal	No	High	absence	high	≥7 hours	eating	eating	< 2 times, 30 minutes / a week	1	1	1	0	8	8	8	22	No	No	No	No	No	No	No	No	117	31	27	35	14
Mild	8	20	157.8	63	25.3004	12	<0.5	Moderate	Normal	Unknown	Low	presence	low	≥7 hours	not eating	eating	< 2 times, 30 minutes / a week	1	1	1	0	8	8	8	22	No	No	No	No	No	No	No	No	80	25	15	26	9
Mild	9	16	158.1	49.2	19.6835	13	<0.5	Moderate	Normal	Yes	Moderate	absence	low	< 7 hours	eating	eating	≥2 times, 30 minutes/ a week	1	1	1	0	8	8	8	12	No	No	No	No	No	No	No	No	82	22	17	25	12
Mild	10	22	156.8	46	18.7097	14	<0.5	Small	Normal	No	Low	absence	low	≥7 hours	not eating	eating	< 2 times, 30 minutes / a week	1	4	3	1	8	8	8	11	No	No	No	Yes	No	No	No	No	109	28	22	39	13
Mild	11	21	156.3	54.6	22.3499	13	<0.5	Large	Others	Unknown	High	absence	high	≥7 hours	eating	not eating	≥2 times, 30 minutes/ a week	1	5	4	1	14	10	12	25	No	No	No	No	No	No	No	No	107	32	24	33	12
Mild	12	23	162.9	54.5	20.5378	13	<0.5	Small	Normal	Unknown	Low	absence	low	< 7 hours	eating	eating	< 2 times, 30 minutes / a week	1	1	1	0	22	11	9	9	No	No	No	Yes	No	No	No	No	76	23	13	26	9
Mild	13	20	155	45.2	18.8137	14	<0.5	Moderate	Others	Yes	Moderate	absence	low	< 7 hours	eating	eating	≥2 times, 30 minutes/ a week	1	3	2	1	8	8	8	11	No	No	No	No	No	No	No	No	83	24	19	24	10
Mild	14	26	164.7	62.3	22.9668	14	2	Moderate	Normal	Unknown	Moderate	absence	low	< 7 hours	eating	eating	< 2 times, 30 minutes / a week	1	3	3	0	8	8	8	18	No	No	No	No	Yes	Yes	No	No	79	24	17	24	8
Mild	15	19	162.2	44	16.7244	11	1	Small	Normal	Yes	Moderate	absence	low	< 7 hours	eating	eating	≥2 times, 30 minutes/ a week	1	1	1	0	10	15	8	12	No	No	No	No	No	No	Yes	No	71	18	11	26	12
Mild	16	25	160.3	56.7	22.0656	14	<0.5	Moderate	Normal	Yes	Low	absence	low	< 7 hours	eating	eating	< 2 times, 30 minutes / a week	1	2	2	0	13	12	8	11	No	No	No	No	No	No	No	No	86	26	18	28	7
Mild	17	28	158.2	49.2	19.6586	11	<0.5	Small	Normal	No	Low	absence	low	≥7 hours	eating	eating	≥2 times, 30 minutes/ a week	1	1	1	0	8	8	8	9	No	No	No	No	No	No	No	No	110	32	24	35	12
Mild	18	21	159.2	46.5	18.3471	14	<0.5	Small	Normal	Unknown	Low	absence	low	< 7 hours	eating	eating	< 2 times, 30 minutes / a week	1	0	0	0	16	21	8	20	No	No	No	Yes	Yes	No	Yes	No	107	32	26	29	15
Mild	19	20	152.3	53	22.8495	11	<0.5	Small	Normal	Unknown	Low	presence	low	< 7 hours	not eating	not eating	< 2 times, 30 minutes / a week	1	0	0	0	18	20	18	15	No	No	No	No	No	No	No	No	69	19	16	22	6
Mild	20	28	160	58.9	23.0078	12	1	Small	Normal	Unknown	Moderate	absence	low	< 7 hours	eating	not eating	≥2 times, 30 minutes/ a week	1	0	0	0	9	10	8	19	No	No	No	No	No	No	No	No	102	29	20	35	11
Mild	21	17	163.3	53.7	20.1373	13	1	Small	Normal	No	High	absence	low	< 7 hours	eating	eating	≥2 times, 30 minutes/ a week	1	6	2	4	19	19	9	24	No	No	No	No	No	No	No	No	112	34	27	31	12
Mild	22	22	162.4	52	19.7166	12	1	Moderate	Normal	No	Moderate	absence	low	< 7 hours	eating	not eating	≥2 times, 30 minutes/ a week	1	8	6	2	19	11	8	16	No	No	No	No	No	No	No	Yes	102	28	23	32	12
Mild	23	21	158	56	22.4323	11	0.5	Moderate	Normal	No	Moderate	absence	low	< 7 hours	eating	eating	≥2 times, 30 minutes/ a week	1	1	1	0	9	9	8	21	No	No	No	No	No	No	Yes	No	111	29	28	33	13
Mild	24	23	157	53	21.5019	11	0.5	Large	Normal	Unknown	High	absence	low	≥7 hours	eating	not eating	< 2 times, 30 minutes / a week	1	1	1	0	8	8	8	16	No	No	No	No	No	No	No	No	73	25	18	21	5
Mild	25	18	163.9	52	19.3573	16	<0.5	Moderate	Others	No	Moderate	absence	low	< 7 hours	eating	eating	≥2 times, 30 minutes/ a week	1	1	1	0	8	8	8	12	No	No	No	No	No	No	No	No	77	22	17	27	7
Mild	26	16	153.1	47.1	20.0942	12	0.5	Small	Normal	Unknown	High	absence	low	≥7 hours	eating	eating	≥2 times, 30 minutes/ a week	1	5	4	1	9	9	8	22	No	No	No	No	No	Yes	No	No	116	33	26	38	14
Mild	27	28	152.5	49.3	21.1986	10	0.5	Moderate	Normal	Unknown	Moderate	absence	low	≥7 hours	eating	not eating	< 2 times, 30 minutes / a week	1	1	1	0	10	8	9	17	No	No	No	Yes	No	No	No	No	103	29	23	35	12
Mild	28	18	164.5	57.8	21.3597	11	2	Small	Normal	Unknown	High	absence	low	≥7 hours	eating	eating	≥2 times, 30 minutes/ a week	1	3	3	0	8	9	8	14	No	No	No	No	Yes	No	No	No	91	26	16	30	9
Mild	29	19	168	62	21.9671	14	0.5	Small	Normal	Yes	Low	absence	low	< 7 hours	not eating	not eating	< 2 times, 30 minutes / a week	1	2	2	0	17	10	8	11	No	No	No	No	No	No	No	No	80	22	16	28	8
Mild	30	19	155.8	48.5	19.9805	15	<0.5	Small	Normal	Unknown	High	absence	low	< 7 hours	eating	eating	≥2 times, 30 minutes/ a week	1	1	1	0	8	9	8	19	No	No	No	No	No	No	No	No	71	20	18	18	8
Mild	31	21	161.8	50.5	19.2901	15	<0.5	Small	Normal	No	Low	absence	low	≥7 hours	eating	not eating	< 2 times, 30 minutes / a week	1	0	0	0	8	9	8	16	No	No	No	No	No	No	No	No	91	27	17	28	13
Mild	32	21	150	43	19.1111	10	1	Moderate	Normal	No	Low	absence	low	≥7 hours	eating	not eating	< 2 times, 30 minutes / a week	1	4	3	1	18	17	8	19	No	No	No	Yes	No	No	Yes	No	103	24	21	37	13
Mild	33	21	162.4	48.8	18.5032	13	<0.5	Small	Normal	Unknown	Low	absence	low	≥7 hours	eating	eating	< 2 times, 30 minutes / a week	1	3	3	0	8	8	10	11	No	No	No	No	No	No	No	No	76	21	14	27	10
Mild	34	20	162.5	52.5	19.8817	12	<0.5	Small	Normal	Unknown	High	absence	low	< 7 hours	eating	eating	≥2 times, 30 minutes/ a week	1	0	0	0	8	8	8	19	No	No	No	No	No	No	No	No	94	27	21	30	10
Mild	35	22	166	52	18.8707	15	<0.5	Small	Others	Yes	Moderate	absence	low	< 7 hours	not eating	eating	< 2 times, 30 minutes / a week	1	1	1	0	8	9	8	19	No	No	No	No	No	No	No	No	91	27	21	27	12
Mild	36	21	173.3	62.1	20.6773	13	<0.5	Moderate	Normal	No	Moderate	absence	low	≥7 hours	eating	not eating	< 2 times, 30 minutes / a week	1	1	0	1	10	8	8	21	No	No	No	No	No	No	No	No	120	35	25	37	15
Mild	37	28	162	50	19.052	15	0.5	Small	Normal	Unknown	Low	absence	low	< 7 hours	not eating	eating	< 2 times, 30 minutes / a week	1	3	3	0	8	9	8	19	No	No	No	No	No	No	No	No	115	26	28	38	15
Mild	38	16	153.8	47.3	19.9962	12	<0.5	Small	Others	Yes	High	absence	low	< 7 hours	eating	eating	≥2 times, 30 minutes/ a week	1	1	1	0	11	11	8	17	No	No	No	No	No	No	No	No	101	29	25	30	13
Mild	39	20	159.5	42.2	16.5879	15	1	Small	Normal	Unknown	High	absence	low	< 7 hours	eating	eating	≥2 times, 30 minutes/ a week	1	2	2	0	8	8	8	13	No	No	No	Yes	No	No	No	No	78	20	16	27	9
Mild	40	22	161.5	49.3	18.9017	12	2	Moderate	Others	No	Moderate	absence	high	≥7 hours	eating	eating	≥2 times, 30 minutes/ a week	2	5	5	0	11	11	8	19	No	No	No	Yes	Yes	No	No	No	102	28	20	33	13
Mild	41	23	150.1	38	16.8664	11	1	Moderate	Normal	Unknown	High	absence	low	< 7 hours	not eating	eating	< 2 times, 30 minutes / a week	2	1	1	0	8	8	8	8	No	No	No	Yes	No	No	Yes	No	91	24	21	29	11
Mild	42	21	176	74	23.8895	14	0.5	Large	Normal	No	High	absence	low	≥7 hours	eating	eating	< 2 times, 30 minutes / a week	2	6	4	2	10	11	8	19	No	No	No	No	No	No	No	No	95	27	20	31	10
Mild	43	23	154.2	45.2	19.0095	13	1	Small	Normal	No	Low	absence	low	≥7 hours	not eating	not eating	≥2 times, 30 minutes/ a week	2	12	8	4	23	20	10	18	No	No	No	No	Yes	Yes	No	No	109	29	27	35	10
Mild	44	19	158.6	53.4	21.2293	13	0.5	Moderate	Normal	No	Low	absence	low	< 7 hours	not eating	not eating	< 2 times, 30 minutes / a week	2	2	2	0	8	8	9	12	No	No	No	No	No	No	No	No	64	17	16	21	8
Mild	45	21	154.5	54	22.6223	13	<0.5	Small	Others	No	Moderate	absence	low	≥7 hours	eating	eating	< 2 times, 30 minutes / a week	2	3	2	1	9	10	8	17	No	No	No	No	No	No	No	No	93	30	24	25	8
Mild	46	20	165.3	60.3	22.0684	12	0.5	Moderate	Normal	Unknown	High	absence	low	≥7 hours	eating	eating	≥2 times, 30 minutes/ a week	2	3	2	1	12	27	11	20	No	No	No	No	No	No	No	No	101	28	24	29	12
Mild	47	21	154.5	54	22.6223	13	<0.5	Small	Others	No	Moderate	absence	low	≥7 hours	eating	eating	< 2 times, 30 minutes / a week	2	3	2	1	9	10	8	17	No	No	No	No	No	No	No	No	93	30	24	25	8
Mild	48	20	159.6	53.7	21.0818	10	0.5	Small	Normal	Unknown	Moderate	absence	low	≥7 hours	eating	eating	≥2 times, 30 minutes/ a week	2	3	3	0	9	8	8	7	No	No	No	No	No	No	No	No	68	14	19	18	10
Mild	49	25	170	58	20.0692	13	2	Moderate	Normal	Unknown	High	absence	low	≥7 hours	eating	eating	≥2 times, 30 minutes/ a week	2	0	0	0	11	12	8	17	No	No	No	No	Yes	Yes	No	No	107	28	28	29	14
Mild	50	22	160.5	44	17.0806	13	0.5	Moderate	Others	Yes	Moderate	absence	low	< 7 hours	not eating	eating	< 2 times, 30 minutes / a week	2	3	2	1	8	8	8	25	No	No	No	No	No	No	No	No	106	32	24	32	10
Mild	51	22	159.8	53.5	20.9508	13	1	Moderate	Normal	Yes	Moderate	absence	low	< 7 hours	eating	eating	< 2 times, 30 minutes / a week	2	2	2	0	9	8	8	20	No	No	No	No	No	No	No	No	90	25	17	29	13
Mild	52	21	159.1	53.8	21.2541	11	0.5	Moderate	Normal	No	Low	absence	low	< 7 hours	eating	eating	< 2 times, 30 minutes / a week	2	2	2	0	8	9	8	19	No	No	No	No	No	No	No	No	98	23	23	33	11
Mild	53	24	151	46	20.1746	10	2	Small	Normal	Unknown	Low	absence	low	≥7 hours	not eating	eating	< 2 times, 30 minutes / a week	2	1	1	0	11	10	8	20	No	No	No	No	No	No	No	No	119	29	26	40	15
Mild	54	22	153.8	53.4	22.575	11	<0.5	Moderate	Normal	No	High	absence	low	≥7 hours	eating	eating	≥2 times, 30 minutes/ a week	2	2	2	0	9	8	8	20	No	No	No	Yes	No	No	No	No	110	28	24	36	13
Mild	55	21	166.5	52.5	18.9379	12	0.5	Moderate	Normal	Unknown	Moderate	absence	low	< 7 hours	eating	eating	< 2 times, 30 minutes / a week	2	3	3	0	8	8	8	15	No	No	No	No	No	No	No	No	59	14	13	21	7
Mild	56	19	165.9	57.2	20.7828	12	0.5	Small	Normal	No	Low	absence	low	≥7 hours	eating	eating	< 2 times, 30 minutes / a week	2	2	1	1	9	11	8	16	No	No	No	No	No	No	No	No	97	27	21	32	11
Mild	57	28	165	58	21.3039	11	2	Moderate	Normal	Unknown	Moderate	absence	low	< 7 hours	eating	not eating	≥2 times, 30 minutes/ a week	2	3	1	2	8	10	8	19	No	No	No	No	No	No	No	No	106	30	20	35	13
Mild	58	17	156.4	46.3	18.9281	12	1	Moderate	Normal	No	High	absence	low	< 7 hours	eating	not eating	< 2 times, 30 minutes / a week	2	4	3	1	11	16	8	16	No	No	No	No	No	No	No	No	89	25	18	29	12
Mild	59	28	165	57	20.9366	14	<0.5	Small	Normal	Unknown	Moderate	absence	low	≥7 hours	eating	not eating	≥2 times, 30 minutes/ a week	2	0	0	0	8	8	8	25	No	Yes	No	No	Yes	No	No	No	126	34	29	39	15
Mild	60	23	166.8	51	18.3307	12	1	Small	Normal	Yes	Low	absence	low	≥7 hours	eating	not eating	< 2 times, 30 minutes / a week	2	3	3	0	12	9	8	14	No	No	No	No	No	No	No	No	107	31	21	36	11
Mild	61	21	155	55.9	23.2674	10	<0.5	Moderate	Normal	No	Moderate	absence	low	≥7 hours	eating	eating	≥2 times, 30 minutes/ a week	2	5	2	3	8	12	8	21	No	No	No	No	No	No	No	No	108	31	23	35	9
Mild	62	22	163.6	45.3	16.9251	14	1	Small	Others	Unknown	Low	absence	low	≥7 hours	not eating	not eating	< 2 times, 30 minutes / a week	2	3	3	0	10	9	10	21	No	No	No	Yes	No	No	No	No	104	28	28	29	10
Mild	63	18	162.5	52.5	19.8817	14	0.5	Moderate	Normal	Unknown	Moderate	absence	low	< 7 hours	eating	not eating	≥2 times, 30 minutes/ a week	2	2	2	0	13	12	8	9	No	No	No	No	No	No	No	No	69	23	15	19	6
Mild	64	26	158.5	47.5	18.9075	11	1	Small	Normal	No	Moderate	absence	low	< 7 hours	eating	eating	< 2 times, 30 minutes / a week	2	1	1	0	8	8	8	22	No	No	No	No	No	No	No	No	128	33	30	40	15
Mild	65	26	153.5	53.3	22.6209	12	1	Small	Normal	Yes	High	absence	low	< 7 hours	eating	eating	≥2 times, 30 minutes/ a week	2	0	0	0	8	8	8	15	No	No	No	No	No	No	No	No	93	25	22	29	9
Mild	66	27	167.5	50	17.8213	15	0.5	Moderate	Normal	Unknown	Low	absence	low	≥7 hours	eating	not eating	< 2 times, 30 minutes / a week	2	3	3	0	9	8	8	17	No	No	No	No	No	No	No	No	97	28	17	36	10
Mild	67	21	158.8	50.5	20.0258	12	1	Moderate	Normal	No	Low	absence	low	≥7 hours	eating	not eating	< 2 times, 30 minutes / a week	2	3	3	0	8	8	8	18	No	No	No	No	No	No	No	No	129	35	29	40	15
Mild	68	23	156	51	20.9566	11	2	Moderate	Normal	Unknown	Moderate	absence	low	< 7 hours	eating	eating	< 2 times, 30 minutes / a week	2	10	9	1	9	13	8	21	No	No	No	Yes	No	No	Yes	No	96	24	23	31	11
Mild	69	21	160	52.5	20.5078	13	2	Small	Normal	Unknown	Moderate	absence	high	≥7 hours	not eating	not eating	< 2 times, 30 minutes / a week	2	6	6	0	8	8	9	18	No	No	No	No	No	No	No	No	88	23	20	24	13
Mild	70	23	153.5	54	22.918	11	<0.5	Moderate	Normal	Unknown	Moderate	absence	low	< 7 hours	eating	not eating	≥2 times, 30 minutes/ a week	2	1	1	0	11	8	8	14	No	No	No	No	No	No	No	No	69	15	18	21	8
Mild	71	25	152.5	53.5	23.0046	12	0.5	Moderate	Normal	Unknown	Moderate	absence	low	< 7 hours	not eating	eating	< 2 times, 30 minutes / a week	2	5	4	1	10	13	8	8	No	No	No	Yes	No	No	No	No	82	22	16	27	12
Mild	72	22	167	59	21.1553	11	0.5	Small	Normal	No	Moderate	absence	low	≥7 hours	eating	not eating	< 2 times, 30 minutes / a week	2	2	2	0	8	8	8	25	No	No	No	No	No	No	No	No	125	34	30	36	15
Mild	73	17	156.5	54	22.0478	12	<0.5	Small	Normal	Yes	High	absence	low	< 7 hours	eating	eating	≥2 times, 30 minutes/ a week	2	2	1	1	19	14	9	18	No	No	No	No	No	No	No	No	94	25	20	30	12
Mild	74	16	158	46	18.4265	12	<0.5	Moderate	Normal	Unknown	High	absence	low	< 7 hours	eating	eating	≥2 times, 30 minutes/ a week	2	2	1	1	8	10	8	25	No	No	No	Yes	No	No	Yes	No	100	28	24	32	12
Mild	75	21	160	48	18.75	11	1	Moderate	Normal	Unknown	High	absence	low	< 7 hours	eating	not eating	≥2 times, 30 minutes/ a week	2	7	6	1	8	15	8	19	No	No	No	Yes	No	No	No	No	115	31	24	35	15
Mild	76	22	158	62	24.8358	13	0.5	Moderate	Others	Yes	Low	absence	low	< 7 hours	not eating	eating	< 2 times, 30 minutes / a week	2	3	3	0	14	9	8	9	No	No	No	No	No	No	No	No	90	28	17	29	10
Mild	77	16	150.4	43.3	19.1422	13	<0.5	Moderate	Normal	Yes	High	absence	low	< 7 hours	eating	not eating	≥2 times, 30 minutes/ a week	2	1	1	0	9	9	8	23	No	No	No	Yes	No	No	No	No	116	34	26	32	14
Mild	78	21	161	55	21.2183	14	1	Small	Normal	Unknown	Low	absence	low	< 7 hours	eating	not eating	< 2 times, 30 minutes / a week	2	4	2	2	11	12	11	4	No	No	No	No	No	No	No	No	45	10	6	21	6
Mild	79	22	164	54	20.0773	14	0.5	Small	Normal	Unknown	Low	absence	low	≥7 hours	eating	not eating	< 2 times, 30 minutes / a week	2	1	1	0	8	8	8	18	No	No	No	No	No	No	No	No	109	26	23	39	12
Mild	80	22	164.4	49	18.1298	12	2	Moderate	Normal	Unknown	Moderate	absence	high	≥7 hours	not eating	eating	< 2 times, 30 minutes / a week	2	1	1	0	8	10	10	19	No	No	No	No	No	No	No	No	113	33	24	35	14
Mild	81	20	162	55	20.9572	12	0.5	Moderate	Normal	Unknown	Low	absence	low	< 7 hours	not eating	eating	< 2 times, 30 minutes / a week	2	5	5	0	12	16	8	19	No	No	No	No	No	No	Yes	No	104	21	28	34	15
Mild	82	23	163	54.5	20.5126	14	<0.5	Small	Normal	Yes	High	absence	low	< 7 hours	eating	eating	≥2 times, 30 minutes/ a week	2	3	3	0	21	18	11	17	No	No	No	No	No	No	No	No	96	27	23	30	10
Mild	83	17	166	59.8	21.7	12	<0.5	Small	Normal	Yes	High	absence	low	< 7 hours	eating	eating	≥2 times, 30 minutes/ a week	2	4	4	0	11	8	12	10	No	No	No	Yes	No	No	Yes	No	94	22	20	31	13
Mild	84	22	162.8	50.7	19.1293	15	<0.5	Moderate	Normal	Yes	Moderate	absence	low	< 7 hours	not eating	not eating	< 2 times, 30 minutes / a week	2	1	1	0	8	8	8	10	No	No	No	No	No	No	No	No	99	25	18	32	15
Mild	85	17	170.6	60.2	20.6842	12	1	Moderate	Normal	No	Moderate	absence	low	≥7 hours	eating	not eating	≥2 times, 30 minutes/ a week	2	6	4	2	8	8	8	15	No	No	No	Yes	No	Yes	No	No	78	21	18	24	9
Mild	86	23	173	75	25.0593	14	<0.5	Small	Others	Unknown	High	absence	low	< 7 hours	eating	eating	≥2 times, 30 minutes/ a week	2	0	0	0	8	8	8	25	No	No	No	No	No	No	No	No	77	21	18	24	9
Mild	87	19	151.7	48.6	21.1186	12	<0.5	Small	Normal	Yes	Moderate	absence	low	< 7 hours	eating	eating	≥2 times, 30 minutes/ a week	2	1	1	0	9	10	8	17	No	No	No	No	No	No	No	No	102	27	22	32	13
Mild	88	16	163.3	59.5	22.3123	12	1	Moderate	Normal	Unknown	High	presence	low	< 7 hours	eating	eating	≥2 times, 30 minutes/ a week	2	3	1	2	8	8	8	15	No	No	No	No	No	No	No	No	84	26	16	27	9
Mild	89	22	150.3	48.6	21.5139	13	0.5	Moderate	Normal	No	Moderate	absence	low	< 7 hours	eating	eating	< 2 times, 30 minutes / a week	2	4	4	0	8	9	8	19	No	No	No	No	No	No	No	No	109	29	22	40	14
Mild	90	21	162	60	22.8624	12	<0.5	Moderate	Normal	Unknown	Moderate	absence	high	≥7 hours	eating	eating	≥2 times, 30 minutes/ a week	2	3	3	0	11	14	8	19	No	No	No	No	No	No	No	No	78	23	15	24	10
Mild	91	23	160	47	18.3594	13	<0.5	Moderate	Normal	Unknown	Moderate	absence	low	< 7 hours	eating	eating	≥2 times, 30 minutes/ a week	3	1	1	0	9	9	9	21	No	Yes	No	Yes	No	No	No	No	112	29	29	33	15
Mild	92	23	157	47	19.0677	9	0.5	Moderate	Others	Yes	Moderate	absence	low	< 7 hours	eating	eating	< 2 times, 30 minutes / a week	3	5	4	1	11	10	8	11	No	No	No	No	No	No	No	No	76	17	20	28	8
Mild	93	21	161.3	54.6	20.9857	12	0.5	Small	Others	Unknown	High	absence	low	< 7 hours	eating	not eating	≥2 times, 30 minutes/ a week	3	6	4	2	10	17	8	20	No	No	No	No	No	No	No	No	116	32	28	35	13
Mild	94	24	163	54	20.3244	12	0.5	Moderate	Normal	No	Moderate	absence	low	< 7 hours	not eating	eating	≥2 times, 30 minutes/ a week	3	2	2	0	13	10	8	15	No	No	No	Yes	Yes	Yes	No	No	76	23	17	22	8
Mild	95	25	149	39	17.5668	11	1	Small	Normal	Unknown	Low	absence	low	≥7 hours	eating	not eating	< 2 times, 30 minutes / a week	3	1	1	0	12	11	8	18	No	No	No	No	No	No	No	No	86	25	19	27	9
Mild	96	25	149	39	17.5668	11	1	Small	Normal	Unknown	Low	absence	low	≥7 hours	eating	not eating	< 2 times, 30 minutes / a week	3	1	1	0	12	11	8	18	No	No	No	No	No	No	No	No	86	25	19	27	9
Mild	97	19	169.5	56.4	19.6309	14	1	Moderate	Normal	Yes	Moderate	absence	low	< 7 hours	eating	not eating	< 2 times, 30 minutes / a week	3	7	6	1	24	40	25	20	No	No	No	No	No	No	No	No	107	27	23	36	15
Mild	98	22	155.5	48	19.8509	12	1	Moderate	Normal	Yes	Moderate	absence	low	< 7 hours	eating	not eating	≥2 times, 30 minutes/ a week	3	6	5	1	8	8	8	16	No	No	No	No	No	No	Yes	No	92	26	24	27	8
Mild	99	22	161.3	49.6	19.064	13	2	Moderate	Normal	No	Moderate	absence	low	≥7 hours	eating	eating	< 2 times, 30 minutes / a week	3	5	5	0	20	9	8	16	No	No	No	No	No	No	No	No	86	26	16	27	10
Mild	100	19	163.3	56.5	21.1873	13	1	Moderate	Normal	No	High	absence	low	< 7 hours	eating	eating	≥2 times, 30 minutes/ a week	3	4	4	0	16	10	8	20	No	No	No	Yes	No	No	No	No	94	25	21	30	12
Mild	101	23	163	51	19.1953	13	1	Moderate	Normal	Unknown	Moderate	absence	low	≥7 hours	not eating	eating	≥2 times, 30 minutes/ a week	3	14	12	2	18	12	8	10	Yes	No	No	No	No	No	No	No	109	30	28	33	12
Mild	102	25	154.7	45	18.8032	12	2	Moderate	Normal	No	Moderate	absence	low	≥7 hours	eating	not eating	< 2 times, 30 minutes / a week	3	2	2	0	8	8	8	25	No	No	No	Yes	No	No	Yes	No	103	29	22	31	13
Mild	103	21	156.3	50.9	20.8353	12	1	Small	Normal	Yes	Low	absence	low	≥7 hours	not eating	eating	< 2 times, 30 minutes / a week	3	7	6	1	8	9	8	17	No	No	No	No	No	No	Yes	No	77	17	17	27	12
Mild	104	25	157.5	49	19.7531	10	1	Moderate	Normal	Yes	High	absence	low	≥7 hours	eating	eating	< 2 times, 30 minutes / a week	3	7	4	3	12	8	8	18	No	No	No	No	No	No	No	No	109	32	24	34	11
Mild	105	22	162.4	56	21.2332	15	0.5	Moderate	Normal	Yes	High	absence	low	≥7 hours	eating	eating	≥2 times, 30 minutes/ a week	3	8	6	2	8	8	8	15	No	No	No	No	Yes	Yes	No	No	106	30	22	34	13
Mild	106	27	162	63.5	24.196	15	2	Small	Normal	Yes	Moderate	absence	low	< 7 hours	not eating	eating	< 2 times, 30 minutes / a week	3	6	5	1	17	8	8	20	Yes	No	No	Yes	No	No	No	No	110	33	25	34	12
Mild	107	26	160.3	57.5	22.3769	11	1	Small	Normal	No	Low	absence	low	≥7 hours	eating	eating	< 2 times, 30 minutes / a week	3	1	1	0	8	8	8	15	No	No	No	Yes	No	No	Yes	No	92	29	18	28	12
Mild	108	23	160.1	51.6	20.1311	14	1	Moderate	Normal	Unknown	High	absence	low	≥7 hours	not eating	eating	≥2 times, 30 minutes/ a week	3	12	8	4	15	9	8	17	No	No	No	Yes	No	No	No	No	100	23	24	33	12
Mild	109	27	151	40	17.5431	12	<0.5	Moderate	Normal	No	Moderate	absence	low	≥7 hours	eating	eating	≥2 times, 30 minutes/ a week	3	1	1	0	11	8	8	15	No	No	No	No	No	No	Yes	No	81	24	18	24	9
Mild	110	21	147.5	60	27.5783	11	2	Moderate	Others	No	Low	absence	low	≥7 hours	eating	eating	< 2 times, 30 minutes / a week	3	3	2	1	8	8	9	25	No	No	No	Yes	No	Yes	Yes	No	91	27	22	27	11
Mild	111	27	160	54	21.0938	15	0.5	Moderate	Normal	Unknown	Moderate	presence	low	≥7 hours	eating	eating	≥2 times, 30 minutes/ a week	3	7	6	1	9	9	8	14	No	No	No	No	No	No	No	No	99	29	25	29	10
Mild	112	20	161.8	54.3	20.7416	12	2	Moderate	Normal	No	Low	absence	low	≥7 hours	not eating	eating	< 2 times, 30 minutes / a week	3	5	4	1	8	9	8	15	No	No	No	No	No	No	No	No	95	28	20	28	11
Mild	113	28	155	61.4	25.5567	10	1	Large	Others	Unknown	Moderate	absence	low	≥7 hours	not eating	eating	≥2 times, 30 minutes/ a week	3	2	2	0	10	8	8	16	No	No	No	No	No	No	No	No	81	24	21	23	7
Mild	114	20	152	45	19.4771	14	0.5	Moderate	Normal	No	Low	absence	low	≥7 hours	eating	not eating	< 2 times, 30 minutes / a week	3	0	0	0	16	16	15	15	No	No	No	No	No	No	No	No	73	19	17	24	9
Mild	115	20	158	47.8	19.1476	15	2	Moderate	Others	Unknown	Low	presence	low	≥7 hours	not eating	not eating	≥2 times, 30 minutes/ a week	3	2	2	0	15	14	8	25	No	No	No	No	No	No	No	No	127	35	30	37	15
Mild	116	23	152.7	43	18.4413	13	0.5	Moderate	Normal	Unknown	Low	absence	low	≥7 hours	eating	not eating	≥2 times, 30 minutes/ a week	3	3	3	0	12	9	8	20	No	No	No	No	No	No	No	No	105	30	22	33	14
Mild	117	28	155	48	19.9792	12	1	Moderate	Normal	No	High	absence	low	< 7 hours	eating	eating	≥2 times, 30 minutes/ a week	3	3	3	0	23	12	9	11	No	No	No	Yes	No	No	Yes	No	68	21	17	18	5
Mild	118	23	158.6	53.6	21.3088	11	0.5	Moderate	Normal	Unknown	Moderate	absence	low	< 7 hours	eating	not eating	< 2 times, 30 minutes / a week	3	12	10	2	25	20	23	20	No	No	No	No	No	No	Yes	No	34	9	7	8	4
Mild	119	20	160.9	53	20.4722	13	0.5	Large	Normal	Unknown	High	presence	high	< 7 hours	eating	eating	< 2 times, 30 minutes / a week	3	4	4	0	8	8	8	20	No	No	No	No	No	No	No	No	85	26	18	24	11
Mild	120	28	152	50	21.6413	12	1	Moderate	Normal	Yes	Low	absence	low	< 7 hours	eating	eating	< 2 times, 30 minutes / a week	3	3	2	1	8	8	8	10	No	No	No	No	No	No	No	No	95	26	22	29	11
Mild	121	15	157	52	21.0962	13	2	Moderate	Normal	Yes	High	absence	low	< 7 hours	eating	eating	≥2 times, 30 minutes/ a week	3	1	1	0	8	9	8	24	No	No	No	No	No	No	No	No	116	30	30	37	11
Mild	122	24	154	48	20.2395	14	2	Moderate	Normal	Unknown	Moderate	absence	low	≥7 hours	eating	eating	< 2 times, 30 minutes / a week	3	2	2	0	8	8	8	16	No	No	No	No	No	No	No	No	106	28	26	32	12
Mild	123	16	163.5	55.5	20.7614	13	1	Moderate	Normal	Yes	High	absence	low	< 7 hours	eating	eating	≥2 times, 30 minutes/ a week	3	4	4	0	8	8	8	19	No	No	No	No	No	No	No	No	98	28	22	34	9
Mild	124	17	160.3	55.6	21.6375	12	1	Large	Normal	Yes	High	absence	low	< 7 hours	eating	eating	≥2 times, 30 minutes/ a week	3	7	6	1	31	36	15	2	No	No	No	Yes	No	Yes	Yes	No	67	16	13	22	12
Mild	125	19	170.1	63	21.7737	14	2	Moderate	Normal	No	Moderate	absence	low	≥7 hours	eating	not eating	≥2 times, 30 minutes/ a week	3	4	4	0	8	8	8	15	No	No	No	No	No	No	No	No	102	29	25	32	9
Mild	126	16	156	50	20.5457	12	1	Moderate	Normal	Yes	High	absence	low	< 7 hours	eating	eating	≥2 times, 30 minutes/ a week	3	2	2	0	10	8	10	18	No	No	No	No	No	No	No	No	119	31	28	40	11
Mild	127	20	160	70	27.3438	14	0.5	Moderate	Normal	Unknown	Moderate	absence	low	≥7 hours	eating	not eating	≥2 times, 30 minutes/ a week	3	0	0	0	8	8	10	20	No	No	No	No	No	Yes	No	No	82	21	20	24	9
Mild	128	17	154.4	49.1	20.5962	12	1	Large	Normal	Unknown	High	absence	low	< 7 hours	eating	eating	≥2 times, 30 minutes/ a week	3	6	6	0	8	10	8	10	No	No	No	No	No	No	No	No	67	18	17	24	6
Mild	129	19	162.2	56.5	21.4757	13	0.5	Moderate	Normal	Yes	Moderate	absence	low	< 7 hours	eating	eating	≥2 times, 30 minutes/ a week	3	6	4	2	8	9	8	13	No	No	No	Yes	No	No	Yes	No	78	22	19	22	9
Mild	130	24	166.4	54.5	19.6829	16	1	Moderate	Normal	Unknown	High	absence	low	< 7 hours	not eating	eating	< 2 times, 30 minutes / a week	3	16	14	2	9	13	8	11	No	No	No	Yes	No	No	Yes	No	87	24	18	30	9
Mild	131	22	158.5	52.5	20.8978	11	1	Moderate	Normal	Yes	Moderate	absence	low	< 7 hours	eating	eating	< 2 times, 30 minutes / a week	3	6	5	1	12	13	8	11	No	No	No	No	No	No	Yes	No	84	22	20	26	10
Mild	132	22	153.5	50.7	21.5175	14	0.5	Moderate	Normal	No	Moderate	absence	low	≥7 hours	eating	eating	< 2 times, 30 minutes / a week	3	7	7	0	31	24	8	8	No	No	No	No	No	No	Yes	No	74	21	10	30	8
Mild	133	21	157.8	51.5	20.682	13	0.5	Small	Normal	Unknown	Moderate	presence	low	≥7 hours	eating	eating	≥2 times, 30 minutes/ a week	3	1	1	0	9	11	8	14	No	No	No	No	No	No	No	No	96	28	18	31	12
Mild	134	25	161	54	20.8325	11	2	Moderate	Normal	Yes	High	absence	high	< 7 hours	eating	eating	≥2 times, 30 minutes/ a week	3	2	1	1	8	8	8	11	No	No	No	No	No	No	No	No	85	25	18	25	9
Mild	135	21	164.8	55	20.2511	10	2	Moderate	Normal	No	Moderate	absence	low	≥7 hours	eating	not eating	< 2 times, 30 minutes / a week	3	7	5	2	8	15	8	20	Yes	No	No	Yes	No	No	No	No	106	30	26	32	12
Mild	136	21	164	53.5	19.8914	11	0.5	Moderate	Normal	Yes	Moderate	absence	low	< 7 hours	eating	eating	< 2 times, 30 minutes / a week	3	1	1	0	8	8	8	16	No	No	No	No	No	No	Yes	No	93	27	21	30	9
Mild	137	27	168.2	55	19.4406	14	0.5	Moderate	Others	Unknown	Low	absence	low	≥7 hours	not eating	eating	< 2 times, 30 minutes / a week	3	5	5	0	13	8	8	19	No	No	No	No	No	No	No	No	96	27	22	28	12
Mild	138	27	165	54.5	20.0184	12	0.5	Small	Normal	Unknown	Low	absence	low	< 7 hours	eating	not eating	< 2 times, 30 minutes / a week	3	9	6	3	8	8	8	19	No	No	No	Yes	No	No	No	No	103	28	25	33	9
Mild	139	25	159.5	53	20.8331	14	0.5	Moderate	Others	Yes	Moderate	absence	low	≥7 hours	not eating	eating	≥2 times, 30 minutes/ a week	3	7	4	3	16	14	8	15	No	No	No	Yes	No	No	Yes	No	90	22	21	31	8
Mild	140	21	161.1	44	16.9536	15	2	Moderate	Normal	Unknown	Moderate	absence	low	< 7 hours	eating	not eating	< 2 times, 30 minutes / a week	3	5	4	1	8	8	8	21	Yes	No	No	No	No	No	No	No	107	28	25	32	13
Mild	141	24	154.7	42.6	17.8004	13	2	Moderate	Normal	Unknown	Moderate	absence	low	≥7 hours	eating	eating	≥2 times, 30 minutes/ a week	3	10	6	4	24	13	10	22	No	No	No	No	No	No	No	No	65	18	15	15	9
Mild	142	22	164.9	46.9	17.2477	15	1	Small	Normal	No	Low	absence	low	≥7 hours	eating	eating	< 2 times, 30 minutes / a week	3	5	5	0	8	8	8	14	No	No	No	No	Yes	No	No	No	93	25	20	33	8
Mild	143	23	154	56	23.6128	12	2	Moderate	Normal	Unknown	Moderate	absence	low	< 7 hours	eating	eating	≥2 times, 30 minutes/ a week	3	4	3	1	19	15	8	15	No	No	No	Yes	No	No	No	No	100	30	21	31	13
Mild	144	19	150.2	47	20.8333	11	2	Moderate	Normal	Unknown	Moderate	absence	low	≥7 hours	eating	eating	< 2 times, 30 minutes / a week	3	4	3	1	21	23	12	18	No	No	No	No	No	No	No	No	100	28	24	29	11
Mild	145	24	174.6	63.2	20.7314	13	<0.5	Small	Normal	Unknown	Moderate	absence	low	< 7 hours	eating	not eating	< 2 times, 30 minutes / a week	3	0	0	0	8	8	8	19	No	No	No	Yes	No	No	No	No	77	19	20	24	8
Mild	146	27	152.5	52	22.3596	16	1	Moderate	Normal	Unknown	Low	absence	low	< 7 hours	eating	eating	< 2 times, 30 minutes / a week	3	6	4	2	10	13	8	10	No	No	No	Yes	Yes	No	Yes	No	93	25	22	32	8
Mild	147	21	158	52	20.83	12	1	Small	Normal	Yes	Moderate	absence	low	≥7 hours	eating	not eating	≥2 times, 30 minutes/ a week	3	6	6	0	8	11	8	19	No	No	No	No	No	No	No	No	86	20	19	31	10
Mild	148	27	148	45	20.5442	14	0.5	Moderate	Normal	No	Moderate	absence	low	< 7 hours	eating	eating	≥2 times, 30 minutes/ a week	3	1	1	0	10	10	8	15	No	No	No	No	No	No	No	No	85	24	19	25	9
Mild	149	21	147	32	14.8086	14	1	Moderate	Normal	Unknown	Low	absence	low	< 7 hours	not eating	eating	< 2 times, 30 minutes / a week	3	1	1	0	8	8	8	9	No	No	No	No	No	No	No	No	88	23	18	33	12
Mild	150	22	155	48.5	20.1873	11	1	Moderate	Normal	No	High	absence	low	< 7 hours	eating	not eating	≥2 times, 30 minutes/ a week	3	2	1	1	25	26	10	17	No	No	No	Yes	Yes	No	Yes	No	94	27	19	33	9
Mild	151	21	162	43.6	16.6133	15	2	Moderate	Normal	Unknown	Moderate	absence	low	≥7 hours	not eating	not eating	< 2 times, 30 minutes / a week	3	5	3	2	8	10	9	18	No	No	No	No	No	No	Yes	No	100	30	18	32	12
Mild	152	16	158.2	54.8	21.8961	13	1	Large	Normal	Yes	High	absence	low	< 7 hours	eating	not eating	≥2 times, 30 minutes/ a week	3	4	4	0	8	8	8	16	No	No	No	No	No	No	No	No	97	27	23	31	9
Mild	153	24	153.5	46.5	19.735	15	1	Small	Normal	No	Moderate	absence	low	< 7 hours	eating	eating	< 2 times, 30 minutes / a week	3	1	1	0	18	8	8	15	No	Yes	No	No	No	No	No	No	101	25	23	34	11
Mild	154	22	155.4	53.5	22.154	14	1	Small	Normal	No	Low	absence	low	< 7 hours	eating	not eating	< 2 times, 30 minutes / a week	3	1	1	0	8	9	8	14	No	No	No	No	No	No	No	No	84	24	20	26	8
Mild	155	20	161.3	63.9	24.5602	12	1	Small	Others	Unknown	Moderate	absence	low	≥7 hours	eating	not eating	≥2 times, 30 minutes/ a week	3	8	5	3	8	8	13	13	Yes	No	No	No	No	No	Yes	No	94	26	19	30	13
Mild	156	21	160	52.8	20.625	15	1	Small	Normal	Unknown	High	absence	low	< 7 hours	eating	eating	≥2 times, 30 minutes/ a week	3	5	4	1	10	10	8	8	No	No	No	No	No	No	No	No	99	26	26	30	11
Moderate	157	23	154.5	45	18.8519	13	<0.5	Moderate	Normal	Unknown	Low	absence	low	< 7 hours	not eating	eating	< 2 times, 30 minutes / a week	4	7	6	1	8	8	8	13	No	No	No	No	No	No	No	No	66	21	15	20	6
Moderate	158	23	151	44	19.2974	12	2	Moderate	Others	Unknown	Moderate	absence	high	< 7 hours	not eating	not eating	< 2 times, 30 minutes / a week	4	3	1	2	8	8	8	20	No	No	No	No	No	No	No	No	103	30	23	30	12
Moderate	159	23	162	50	19.052	13	2	Moderate	Others	No	Low	absence	low	≥7 hours	not eating	eating	< 2 times, 30 minutes / a week	4	3	2	1	8	13	8	14	No	No	No	No	No	No	No	No	86	24	20	29	9
Moderate	160	23	151.8	40.1	17.4021	14	2	Moderate	Normal	Unknown	Moderate	absence	low	≥7 hours	eating	eating	< 2 times, 30 minutes / a week	4	6	5	1	16	18	15	16	No	No	No	No	No	No	Yes	No	105	30	24	34	11
Moderate	161	23	164	52	19.3337	12	2	Large	Normal	Yes	Low	absence	high	< 7 hours	eating	eating	< 2 times, 30 minutes / a week	4	3	3	0	8	8	9	25	No	No	No	No	No	No	No	No	86	20	21	29	9
Moderate	162	24	164	57.3	21.3043	10	2	Moderate	Normal	Unknown	High	absence	low	≥7 hours	not eating	eating	≥2 times, 30 minutes/ a week	4	15	10	5	8	8	8	14	Yes	No	No	No	No	No	Yes	No	103	32	22	36	5
Moderate	163	23	152.3	58.2	25.0913	11	1	Small	Normal	Yes	Moderate	absence	low	< 7 hours	not eating	not eating	≥2 times, 30 minutes/ a week	4	8	8	0	27	8	8	19	No	No	No	No	No	No	Yes	No	112	31	25	37	15
Moderate	164	23	162	55	20.9572	12	2	Moderate	Normal	Unknown	Low	absence	low	≥7 hours	eating	not eating	< 2 times, 30 minutes / a week	4	4	3	1	8	8	8	14	No	No	No	No	No	No	Yes	No	96	26	22	30	12
Moderate	165	21	169.1	58.8	20.5632	14	0.5	Moderate	Normal	Unknown	Moderate	absence	low	≥7 hours	eating	eating	≥2 times, 30 minutes/ a week	4	7	6	1	8	8	8	18	No	No	No	No	No	No	Yes	No	79	18	14	30	13
Moderate	166	20	151.8	45.6	19.7889	10	1	Moderate	Normal	Unknown	Moderate	absence	low	≥7 hours	not eating	eating	≥2 times, 30 minutes/ a week	4	7	6	1	9	8	8	16	No	No	No	No	No	No	No	No	97	25	22	34	11
Moderate	167	25	157	47.8	19.3923	13	1	Moderate	Normal	Unknown	Moderate	absence	low	< 7 hours	not eating	eating	< 2 times, 30 minutes / a week	4	5	5	0	12	8	9	20	No	No	No	Yes	No	No	No	No	103	29	20	36	12
Moderate	168	23	150	46	20.4444	10	2	Moderate	Normal	No	High	absence	low	< 7 hours	eating	eating	≥2 times, 30 minutes/ a week	4	5	4	1	14	10	8	12	No	No	No	Yes	No	No	No	No	93	26	19	27	14
Moderate	169	19	156.9	47	19.092	12	1	Moderate	Normal	Unknown	High	absence	low	< 7 hours	eating	not eating	≥2 times, 30 minutes/ a week	4	3	1	2	9	8	8	25	No	No	No	No	No	No	No	No	120	34	30	36	13
Moderate	170	25	159.5	50	19.6539	12	1	Small	Normal	Unknown	Low	absence	low	< 7 hours	eating	eating	< 2 times, 30 minutes / a week	4	7	5	2	25	16	8	15	No	No	No	Yes	No	No	No	No	85	24	15	29	9
Moderate	171	22	161	57	21.9899	16	2	Moderate	Normal	Unknown	High	absence	low	< 7 hours	eating	eating	≥2 times, 30 minutes/ a week	4	7	6	1	11	12	8	20	No	No	No	No	No	No	No	No	107	31	23	32	12
Moderate	172	23	156.4	46.5	19.0099	14	2	Small	Normal	Unknown	Moderate	absence	high	≥7 hours	not eating	not eating	< 2 times, 30 minutes / a week	4	9	2	7	14	32	8	17	Yes	No	No	Yes	Yes	No	No	No	86	26	18	25	13
Moderate	173	20	152	47.5	20.5592	15	1	Moderate	Others	No	Low	absence	low	< 7 hours	not eating	eating	< 2 times, 30 minutes / a week	4	2	2	0	8	8	8	22	No	No	No	No	No	No	No	No	100	24	24	32	12
Moderate	174	21	160	53.4	20.8594	11	2	Moderate	Normal	Yes	Low	absence	low	< 7 hours	eating	eating	< 2 times, 30 minutes / a week	4	11	7	4	9	10	10	19	No	No	No	Yes	No	No	No	No	81	19	20	26	13
Moderate	175	20	152.4	49.3	21.2264	12	1	Moderate	Others	Yes	High	absence	low	≥7 hours	eating	not eating	≥2 times, 30 minutes/ a week	4	6	5	1	16	10	8	17	No	No	No	No	No	No	No	No	116	32	29	31	15
Moderate	176	26	158	47	18.8271	15	2	Moderate	Normal	Unknown	Low	absence	low	< 7 hours	eating	eating	< 2 times, 30 minutes / a week	4	6	5	1	13	8	8	11	No	No	No	No	No	No	No	No	89	21	19	30	12
Moderate	177	28	159.1	52	20.543	11	2	Moderate	Normal	Unknown	Low	absence	low	≥7 hours	eating	not eating	< 2 times, 30 minutes / a week	4	7	6	1	8	9	8	15	No	No	No	Yes	No	Yes	No	No	94	28	20	34	8
Moderate	178	20	157.8	56.4	22.6498	12	2	Moderate	Normal	No	Moderate	absence	low	< 7 hours	eating	eating	≥2 times, 30 minutes/ a week	4	6	5	1	19	27	11	14	No	No	No	No	No	Yes	No	No	88	29	20	24	10
Moderate	179	28	155.6	41.5	17.1407	10	3	Moderate	Normal	Unknown	Low	absence	low	< 7 hours	eating	eating	< 2 times, 30 minutes / a week	4	5	4	1	9	9	8	11	No	No	No	No	No	No	No	No	92	28	21	30	9
Moderate	180	28	158	53.5	21.4309	12	0.5	Small	Normal	Unknown	High	absence	low	< 7 hours	eating	eating	≥2 times, 30 minutes/ a week	4	8	8	0	13	9	8	12	Yes	No	No	No	No	No	No	No	89	26	22	27	8
Moderate	181	28	151.3	57.2	24.9872	11	2	Moderate	Normal	Yes	High	absence	low	≥7 hours	eating	eating	< 2 times, 30 minutes / a week	4	4	4	0	8	8	8	20	Yes	No	No	Yes	No	No	No	No	109	29	25	38	11
Moderate	182	28	154	55	23.1911	15	0.5	Moderate	Normal	Unknown	Moderate	absence	low	< 7 hours	eating	not eating	≥2 times, 30 minutes/ a week	4	9	8	1	8	8	8	25	No	No	No	Yes	No	Yes	Yes	Yes	130	35	30	40	15
Moderate	183	21	157	45	18.2563	12	0.5	Moderate	Normal	No	Moderate	absence	low	≥7 hours	eating	eating	≥2 times, 30 minutes/ a week	4	2	1	1	24	8	8	20	No	No	No	Yes	No	No	No	No	108	30	24	34	14
Moderate	184	21	168.8	55.8	19.5835	14	1	Moderate	Normal	Yes	Moderate	absence	low	≥7 hours	eating	eating	≥2 times, 30 minutes/ a week	4	6	3	3	8	14	8	19	Yes	No	No	Yes	No	No	Yes	No	97	25	19	37	10
Moderate	185	22	160	45.8	17.8906	11	1	Moderate	Normal	Unknown	Low	absence	low	< 7 hours	eating	eating	≥2 times, 30 minutes/ a week	4	5	2	3	8	13	9	15	No	No	No	No	No	No	No	No	78	23	14	27	9
Moderate	186	25	170	54	18.6851	12	2	Large	Normal	Yes	Moderate	absence	low	≥7 hours	not eating	not eating	< 2 times, 30 minutes / a week	4	5	5	0	8	8	8	4	No	No	No	No	No	No	No	No	64	20	12	20	5
Moderate	187	28	154	48.9	20.619	12	2	Small	Normal	No	Moderate	absence	low	< 7 hours	eating	eating	< 2 times, 30 minutes / a week	4	6	5	1	20	19	20	15	No	No	No	Yes	No	Yes	No	No	98	31	22	26	14
Moderate	188	28	155	52.5	21.8522	12	1	Moderate	Normal	No	Moderate	absence	low	< 7 hours	eating	eating	< 2 times, 30 minutes / a week	4	5	5	0	9	8	9	10	No	No	No	No	No	No	No	No	80	22	19	26	9
Moderate	189	19	159.4	52.3	20.5838	15	1	Small	Normal	Unknown	Low	absence	low	≥7 hours	eating	not eating	≥2 times, 30 minutes/ a week	4	7	4	3	8	9	8	25	No	No	No	Yes	No	No	Yes	No	109	32	24	35	13
Moderate	190	25	154	45	18.9745	10	2	Moderate	Normal	Unknown	Low	absence	low	≥7 hours	not eating	eating	< 2 times, 30 minutes / a week	4	24	15	9	19	24	21	14	No	No	No	No	No	No	No	No	68	16	18	22	8
Moderate	191	21	158	46.5	18.6268	12	0.5	Moderate	Others	No	Low	absence	low	< 7 hours	eating	not eating	< 2 times, 30 minutes / a week	4	13	8	5	8	9	8	8	No	No	Yes	No	No	No	No	No	74	20	17	22	11
Moderate	192	22	155.5	60	24.8136	10	2	Small	Normal	No	Moderate	absence	low	< 7 hours	eating	not eating	< 2 times, 30 minutes / a week	4	5	3	2	11	10	8	20	No	No	No	No	No	No	No	No	86	23	23	24	11
Moderate	193	23	157	46	18.662	14	2	Large	Normal	Unknown	Moderate	absence	low	< 7 hours	not eating	eating	≥2 times, 30 minutes/ a week	4	2	2	0	8	8	8	25	No	No	No	Yes	No	No	No	No	126	35	30	40	15
Moderate	194	28	157	45	18.2563	15	2	Moderate	Normal	No	High	absence	low	< 7 hours	eating	eating	≥2 times, 30 minutes/ a week	4	7	5	2	8	10	10	19	No	No	No	Yes	No	No	Yes	No	103	30	22	34	11
Moderate	195	16	150	52.5	23.3333	13	0.5	Moderate	Others	Unknown	High	absence	low	< 7 hours	eating	eating	≥2 times, 30 minutes/ a week	4	5	3	2	10	10	10	20	No	No	No	No	No	No	No	No	75	18	17	26	9
Moderate	196	28	159	55	21.7555	11	1	Small	Normal	Unknown	Moderate	absence	low	≥7 hours	eating	eating	≥2 times, 30 minutes/ a week	4	1	1	0	24	8	8	19	No	No	No	Yes	No	No	Yes	No	112	30	23	37	14
Moderate	197	17	156.6	53.5	21.8158	14	1	Small	Normal	No	High	absence	low	≥7 hours	eating	eating	≥2 times, 30 minutes/ a week	4	6	5	1	10	12	8	13	No	No	No	Yes	No	No	Yes	No	84	21	18	29	10
Moderate	198	17	166.2	64.1	23.2058	12	1	Small	Normal	Unknown	High	absence	low	< 7 hours	eating	eating	≥2 times, 30 minutes/ a week	4	5	2	3	10	11	8	16	No	No	No	No	No	No	No	No	73	20	15	25	8
Moderate	199	22	160.3	55	21.404	13	0.5	Moderate	Normal	Unknown	Moderate	absence	low	≥7 hours	not eating	eating	< 2 times, 30 minutes / a week	4	5	5	0	15	16	8	21	Yes	No	No	No	No	No	Yes	No	114	34	26	36	10
Moderate	200	20	162.1	53.6	20.3985	13	2	Moderate	Others	Yes	Low	absence	low	≥7 hours	eating	eating	< 2 times, 30 minutes / a week	4	15	11	4	25	17	8	20	No	No	No	No	No	No	No	No	105	28	24	33	13
Moderate	201	25	159	56.5	22.3488	11	1	Moderate	Normal	Yes	Low	absence	low	< 7 hours	eating	eating	< 2 times, 30 minutes / a week	5	2	2	0	8	9	8	9	No	No	No	No	No	No	No	No	80	23	16	31	5
Moderate	202	23	157	50	20.2848	12	2	Moderate	Normal	Unknown	Low	absence	low	≥7 hours	eating	not eating	< 2 times, 30 minutes / a week	5	5	5	0	11	11	13	23	No	No	No	No	No	No	No	No	104	30	26	30	12
Moderate	203	23	162	44.4	16.9182	14	2	Moderate	Others	Unknown	Low	absence	low	≥7 hours	eating	eating	< 2 times, 30 minutes / a week	5	19	13	6	14	24	8	11	Yes	No	No	No	No	No	Yes	Yes	77	20	15	28	9
Moderate	204	23	165.7	58.8	21.4157	11	2	Moderate	Normal	No	Low	absence	low	≥7 hours	not eating	not eating	≥2 times, 30 minutes/ a week	5	5	4	1	11	11	12	21	No	No	No	No	No	No	No	No	84	23	18	26	11
Moderate	205	24	155	49.9	20.77	15	1	Moderate	Normal	Unknown	Moderate	absence	low	≥7 hours	eating	eating	≥2 times, 30 minutes/ a week	5	11	4	7	32	17	11	8	Yes	No	No	No	No	No	No	No	77	20	11	32	9
Moderate	206	20	156.8	50.9	20.7026	11	2	Moderate	Normal	Yes	Low	absence	low	< 7 hours	not eating	not eating	< 2 times, 30 minutes / a week	5	7	5	2	8	8	8	21	No	No	No	No	No	No	No	No	110	29	26	36	14
Moderate	207	23	157	50	20.2848	11	2	Moderate	Normal	Unknown	Low	absence	low	≥7 hours	eating	not eating	< 2 times, 30 minutes / a week	5	5	5	0	8	8	8	14	No	No	No	No	No	No	No	No	100	30	22	28	14
Moderate	208	21	152.5	47.4	20.3816	13	2	Small	Normal	Unknown	Moderate	absence	low	≥7 hours	eating	eating	< 2 times, 30 minutes / a week	5	8	7	1	17	21	8	15	No	No	No	No	No	No	No	No	89	25	19	27	10
Moderate	209	22	167.2	52.4	18.7438	10	2	Small	Normal	Unknown	Moderate	absence	low	< 7 hours	eating	eating	< 2 times, 30 minutes / a week	5	13	9	4	30	16	8	11	No	No	No	Yes	Yes	No	No	No	77	16	20	27	9
Moderate	210	23	160	48	18.75	14	1	Small	Normal	No	Moderate	absence	low	≥7 hours	eating	eating	≥2 times, 30 minutes/ a week	5	2	1	1	8	8	9	15	No	No	No	Yes	No	No	Yes	No	109	30	26	36	10
Moderate	211	26	152.5	51	21.9296	12	2	Moderate	Normal	Unknown	Moderate	absence	low	< 7 hours	eating	eating	< 2 times, 30 minutes / a week	5	10	8	2	20	24	17	15	No	No	No	No	No	No	Yes	No	94	27	20	29	10
Moderate	212	19	160.4	54.8	21.2996	13	2	Moderate	Normal	Yes	Moderate	absence	low	≥7 hours	eating	not eating	≥2 times, 30 minutes/ a week	5	18	11	7	11	10	8	20	No	No	No	No	No	No	No	No	47	16	13	8	4
Moderate	213	28	159	46	18.1955	11	1	Moderate	Normal	Unknown	Moderate	absence	low	< 7 hours	eating	eating	< 2 times, 30 minutes / a week	5	3	2	1	16	12	8	15	No	No	No	No	No	No	No	No	93	27	21	29	11
Moderate	214	20	156.7	46.3	18.8557	12	2	Moderate	Normal	Yes	Low	absence	low	< 7 hours	eating	eating	< 2 times, 30 minutes / a week	5	11	9	2	13	17	8	12	No	No	No	No	No	No	No	No	87	22	21	27	12
Moderate	215	26	159.6	48	18.8441	15	2	Moderate	Normal	Yes	Moderate	absence	low	< 7 hours	eating	eating	< 2 times, 30 minutes / a week	5	8	6	2	17	12	8	16	No	No	No	Yes	No	No	No	No	92	25	23	25	11
Moderate	216	22	160.5	62.3	24.1845	14	1	Small	Normal	No	Low	absence	low	≥7 hours	eating	not eating	< 2 times, 30 minutes / a week	5	4	4	0	10	9	8	15	No	No	No	No	No	Yes	No	No	102	26	23	33	12
Moderate	217	28	157	67.7	27.4656	14	2	Moderate	Others	Unknown	High	absence	low	≥7 hours	eating	not eating	≥2 times, 30 minutes/ a week	5	5	5	0	8	11	8	17	No	No	No	Yes	Yes	No	Yes	No	97	23	24	32	11
Moderate	218	26	149	40	18.0172	12	3	Moderate	Normal	Yes	Moderate	absence	low	< 7 hours	eating	eating	< 2 times, 30 minutes / a week	5	10	7	3	24	20	8	15	Yes	No	No	No	No	No	No	No	69	18	17	21	7
Moderate	219	28	160	55	21.4844	13	1	Moderate	Normal	Unknown	Low	absence	low	< 7 hours	eating	eating	< 2 times, 30 minutes / a week	5	8	6	2	13	15	8	5	No	No	No	No	No	No	No	No	80	21	20	23	10
Moderate	220	21	152	48	20.7756	10	1	Small	Normal	Yes	Moderate	presence	high	< 7 hours	eating	eating	< 2 times, 30 minutes / a week	5	4	3	1	8	10	8	20	No	No	No	No	No	No	No	No	83	22	18	26	9
Moderate	221	20	160.8	63.6	24.5972	12	3	Moderate	Normal	Yes	Moderate	absence	low	≥7 hours	not eating	not eating	≥2 times, 30 minutes/ a week	5	29	21	8	19	18	32	19	No	No	No	Yes	No	Yes	Yes	Yes	81	23	17	25	9
Moderate	222	28	153	51	21.7865	14	0.5	Moderate	Normal	Unknown	High	absence	low	≥7 hours	eating	not eating	≥2 times, 30 minutes/ a week	5	6	6	0	8	8	8	19	Yes	No	No	No	No	No	No	No	74	19	16	24	10
Moderate	223	28	163	53	19.9481	11	1	Moderate	Normal	Unknown	Low	absence	low	≥7 hours	eating	not eating	< 2 times, 30 minutes / a week	5	5	4	1	27	8	8	18	Yes	No	No	Yes	No	No	Yes	No	66	16	16	21	7
Moderate	224	21	161	51	19.6752	15	2	Moderate	Normal	Yes	Low	absence	low	≥7 hours	eating	eating	< 2 times, 30 minutes / a week	5	13	10	3	17	8	8	14	Yes	No	No	Yes	No	No	No	No	80	23	21	24	8
Moderate	225	28	150	47	20.8889	11	2	Moderate	Normal	No	Low	absence	low	< 7 hours	eating	eating	< 2 times, 30 minutes / a week	5	9	5	4	15	16	9	11	No	No	No	No	No	No	Yes	No	79	20	16	27	10
Moderate	226	21	156	48.1	19.765	11	2	Moderate	Normal	Unknown	Moderate	absence	low	< 7 hours	eating	eating	≥2 times, 30 minutes/ a week	5	17	15	2	9	9	8	12	Yes	No	No	No	No	No	No	No	86	18	18	33	11
Moderate	227	26	158.8	47	18.6379	12	2	Moderate	Normal	Unknown	Moderate	absence	low	≥7 hours	eating	eating	≥2 times, 30 minutes/ a week	5	5	5	0	8	8	8	15	Yes	No	No	Yes	No	No	No	No	84	25	16	28	9
Moderate	228	19	158.6	57.3	22.7797	10	1	Moderate	Normal	Yes	Low	absence	low	< 7 hours	eating	not eating	< 2 times, 30 minutes / a week	5	4	4	0	21	20	8	18	Yes	No	No	No	No	No	Yes	No	89	27	19	27	10
Moderate	229	17	158	49.4	19.7885	11	0.5	Small	Normal	Yes	High	absence	low	< 7 hours	eating	eating	≥2 times, 30 minutes/ a week	5	7	6	1	11	11	8	15	No	No	No	Yes	No	Yes	No	No	98	26	21	30	13
Moderate	230	19	158.6	57.3	22.7797	10	1	Moderate	Normal	Yes	Low	absence	low	< 7 hours	eating	not eating	< 2 times, 30 minutes / a week	5	4	4	0	21	20	8	18	Yes	No	No	No	No	No	Yes	No	89	27	19	27	10
Moderate	231	19	158.6	57.3	22.7797	10	1	Moderate	Normal	Yes	Low	absence	low	< 7 hours	eating	not eating	< 2 times, 30 minutes / a week	5	4	4	0	21	20	8	18	Yes	No	No	No	No	No	Yes	No	89	27	19	27	10
Moderate	232	22	158	53	21.2306	12	1	Moderate	Normal	Yes	Low	absence	low	< 7 hours	eating	eating	< 2 times, 30 minutes / a week	5	5	5	0	12	10	8	19	No	No	No	No	No	No	No	No	112	29	27	35	13
Moderate	233	21	160.2	59.8	23.3011	12	2	Moderate	Normal	Unknown	Moderate	absence	low	≥7 hours	not eating	not eating	≥2 times, 30 minutes/ a week	5	6	6	0	8	10	11	18	No	No	No	No	No	No	No	No	82	17	22	27	9
Moderate	234	26	170	60	20.7612	13	2	Moderate	Normal	No	Moderate	absence	low	≥7 hours	not eating	eating	< 2 times, 30 minutes / a week	5	6	5	1	8	10	11	24	No	No	No	No	Yes	No	No	No	111	31	25	35	13
Moderate	235	16	147.1	45.5	21.0274	10	2	Large	Normal	Yes	High	absence	low	< 7 hours	eating	not eating	≥2 times, 30 minutes/ a week	5	9	8	1	19	8	21	11	Yes	No	No	No	No	No	No	No	65	12	15	24	12
Moderate	236	16	167.5	52.1	18.5698	12	1	Moderate	Normal	Unknown	Moderate	absence	low	< 7 hours	eating	not eating	≥2 times, 30 minutes/ a week	5	7	4	3	8	13	14	15	No	No	No	No	No	No	No	No	86	25	21	22	13
Moderate	237	28	153.3	46	19.5737	12	1	Moderate	Others	Unknown	Low	absence	low	< 7 hours	not eating	not eating	< 2 times, 30 minutes / a week	5	3	2	1	18	11	8	9	No	No	No	Yes	No	No	Yes	No	81	21	18	28	9
Moderate	238	21	167.8	58.7	20.8475	13	2	Small	Normal	Unknown	Moderate	absence	low	≥7 hours	eating	eating	< 2 times, 30 minutes / a week	5	10	8	2	12	19	8	23	No	No	No	Yes	No	No	Yes	No	121	34	25	39	14
Moderate	239	19	161	51	19.6752	14	0.5	Moderate	Normal	Yes	High	absence	low	< 7 hours	eating	not eating	< 2 times, 30 minutes / a week	5	6	4	2	8	8	8	15	No	No	No	Yes	Yes	Yes	No	No	76	22	16	23	9
Moderate	240	28	159	46	18.1955	11	1	Moderate	Normal	Unknown	Moderate	absence	low	< 7 hours	eating	eating	< 2 times, 30 minutes / a week	5	3	2	1	16	12	8	15	No	No	No	No	No	No	No	No	93	27	21	29	11
Moderate	241	17	167.8	62.4	22.1616	13	1	Moderate	Normal	Yes	Moderate	absence	low	< 7 hours	eating	eating	< 2 times, 30 minutes / a week	5	11	9	2	22	15	8	14	No	No	No	No	No	No	Yes	No	73	17	15	25	12
Moderate	242	24	159	42.5	16.811	15	3	Moderate	Others	Yes	High	absence	low	< 7 hours	eating	eating	< 2 times, 30 minutes / a week	5	22	15	7	8	12	8	14	No	No	No	No	No	No	Yes	No	90	24	23	27	10
Moderate	243	23	156.7	47	19.1408	14	0.5	Moderate	Normal	Unknown	Moderate	absence	low	≥7 hours	eating	not eating	≥2 times, 30 minutes/ a week	5	13	9	4	8	8	8	18	No	No	No	No	No	No	No	No	78	22	19	23	10
Moderate	244	21	163.8	48.6	18.1138	10	2	Moderate	Others	Unknown	Moderate	absence	low	< 7 hours	eating	not eating	< 2 times, 30 minutes / a week	5	14	10	4	8	11	8	7	Yes	No	No	No	No	No	No	No	71	21	17	20	9
Moderate	245	17	167.8	64.7	22.9784	12	2	Small	Normal	Yes	High	absence	low	< 7 hours	eating	eating	≥2 times, 30 minutes/ a week	5	10	7	3	26	20	8	16	No	No	No	Yes	No	No	Yes	No	68	17	14	24	9
Moderate	246	21	163.4	61.3	22.9592	13	1	Large	Normal	Yes	Low	absence	low	< 7 hours	eating	eating	< 2 times, 30 minutes / a week	5	8	6	2	14	14	8	19	No	No	Yes	Yes	No	No	No	No	103	28	24	32	12
Moderate	247	21	156.5	51.5	21.0271	12	2	Moderate	Normal	Yes	Moderate	absence	low	< 7 hours	eating	eating	≥2 times, 30 minutes/ a week	5	12	10	2	18	9	8	19	Yes	No	No	No	No	Yes	Yes	No	91	25	21	28	11
Moderate	248	23	164.5	52	19.2164	13	2	Moderate	Normal	Yes	Low	absence	low	< 7 hours	eating	eating	< 2 times, 30 minutes / a week	6	13	11	2	8	15	15	13	No	No	Yes	No	Yes	No	No	No	78	20	22	22	9
Moderate	249	26	164	50	18.5901	11	2	Moderate	Normal	Yes	Low	absence	low	≥7 hours	eating	not eating	< 2 times, 30 minutes / a week	6	6	6	0	8	9	8	18	Yes	No	No	No	No	No	Yes	No	99	28	21	35	11
Moderate	250	23	165.5	46.6	17.0134	13	1	Moderate	Normal	Yes	Low	presence	low	≥7 hours	not eating	eating	< 2 times, 30 minutes / a week	6	25	17	8	33	33	21	8	Yes	No	Yes	Yes	No	No	Yes	No	72	18	15	25	9
Moderate	251	24	154	50	21.0828	11	0.5	Moderate	Normal	Yes	Moderate	absence	low	≥7 hours	eating	eating	≥2 times, 30 minutes/ a week	6	10	8	2	8	8	8	23	No	No	No	No	No	No	No	No	119	35	27	36	15
Moderate	252	23	162.4	54.5	20.6645	14	0.5	Large	Normal	Yes	Low	absence	low	< 7 hours	eating	not eating	< 2 times, 30 minutes / a week	6	8	4	4	15	9	8	12	Yes	No	No	Yes	No	No	Yes	No	79	21	18	25	9
Moderate	253	25	155.5	44.2	18.2794	11	2	Moderate	Normal	No	Low	absence	low	< 7 hours	eating	not eating	< 2 times, 30 minutes / a week	6	16	12	4	17	13	9	18	Yes	No	No	No	No	No	No	No	92	25	22	29	11
Moderate	254	21	159.1	52.3	20.6615	14	2	Moderate	Normal	Unknown	High	absence	low	≥7 hours	not eating	eating	≥2 times, 30 minutes/ a week	6	7	6	1	11	11	12	15	No	No	No	No	No	No	No	No	90	22	24	26	11
Moderate	255	20	160	51.8	20.2344	13	0.5	Moderate	Normal	Unknown	Moderate	presence	low	≥7 hours	eating	eating	≥2 times, 30 minutes/ a week	6	8	6	2	16	19	8	15	No	No	No	No	No	No	No	Yes	86	21	18	32	10
Moderate	256	18	166.4	55.8	20.1524	14	2	Small	Normal	Yes	Low	absence	low	≥7 hours	eating	eating	≥2 times, 30 minutes/ a week	6	16	10	6	8	15	8	18	No	No	No	No	Yes	No	No	No	102	29	23	34	12
Moderate	257	21	170	52	17.9931	11	2	Moderate	Normal	No	High	absence	low	< 7 hours	eating	eating	≥2 times, 30 minutes/ a week	6	13	10	3	8	13	8	19	Yes	No	No	Yes	No	No	Yes	No	107	29	26	31	14
Moderate	258	22	156	54	22.1893	12	2	Small	Normal	Yes	Low	absence	low	≥7 hours	not eating	not eating	< 2 times, 30 minutes / a week	6	16	10	6	15	27	8	5	No	No	No	Yes	No	No	No	No	66	18	13	23	8
Moderate	259	25	158	58.4	23.3937	12	1	Large	Normal	Yes	High	absence	low	≥7 hours	eating	eating	< 2 times, 30 minutes / a week	6	14	8	6	9	9	8	19	No	No	No	No	No	No	No	No	92	25	19	30	12
Moderate	260	24	145.6	50	23.5856	10	2	Moderate	Normal	No	High	absence	low	< 7 hours	eating	eating	≥2 times, 30 minutes/ a week	6	17	13	4	24	19	8	13	Yes	No	No	No	No	No	No	No	59	12	8	25	11
Moderate	261	28	155	51	21.2279	10	2	Moderate	Normal	No	High	absence	low	< 7 hours	eating	eating	≥2 times, 30 minutes/ a week	6	10	9	1	8	11	8	14	Yes	No	Yes	Yes	Yes	No	No	No	99	26	24	32	11
Moderate	262	20	159.7	46.6	18.2716	12	1	Moderate	Normal	Yes	High	absence	low	< 7 hours	eating	eating	≥2 times, 30 minutes/ a week	6	18	13	5	38	31	11	18	No	No	No	Yes	No	Yes	No	No	97	23	20	34	13
Moderate	263	21	161.5	58	22.2373	12	3	Small	Normal	No	Moderate	absence	low	≥7 hours	not eating	not eating	≥2 times, 30 minutes/ a week	6	16	10	6	23	19	16	21	Yes	No	Yes	No	No	No	Yes	No	115	34	26	36	12
Moderate	264	20	157.8	49.5	19.8788	13	1	Small	Normal	Unknown	High	presence	low	≥7 hours	eating	eating	≥2 times, 30 minutes/ a week	6	6	5	1	8	8	11	23	Yes	No	No	No	No	No	No	No	57	18	12	14	7
Moderate	265	19	160.4	55	21.3774	13	2	Moderate	Normal	No	Low	absence	low	< 7 hours	eating	eating	< 2 times, 30 minutes / a week	6	7	6	1	8	15	8	11	No	No	No	No	No	No	No	No	93	27	16	33	11
Moderate	266	21	161.7	57.8	22.1059	14	2	Moderate	Normal	Yes	Moderate	absence	low	≥7 hours	eating	eating	< 2 times, 30 minutes / a week	6	10	9	1	15	19	8	18	No	No	No	No	No	Yes	No	No	107	29	23	36	12
Moderate	267	22	164.6	50	18.4548	14	2	Moderate	Normal	Yes	Moderate	absence	low	≥7 hours	eating	eating	< 2 times, 30 minutes / a week	6	9	5	4	11	8	8	21	Yes	No	No	No	No	No	No	No	104	28	25	33	11
Moderate	268	25	155.8	45	18.5386	15	1	Small	Normal	No	Moderate	absence	low	< 7 hours	not eating	eating	≥2 times, 30 minutes/ a week	6	12	7	5	8	8	8	21	Yes	No	No	Yes	No	No	Yes	No	114	30	29	35	11
Moderate	269	21	156	48	19.7239	13	<0.5	Moderate	Normal	Unknown	Low	absence	low	< 7 hours	not eating	eating	< 2 times, 30 minutes / a week	6	18	13	5	18	18	21	19	No	No	No	Yes	No	No	Yes	No	80	18	19	26	12
Moderate	270	20	165.2	53	19.4203	13	2	Moderate	Normal	Yes	High	absence	low	≥7 hours	eating	eating	< 2 times, 30 minutes / a week	6	10	8	2	27	23	8	19	Yes	No	No	Yes	No	No	Yes	No	106	28	23	36	12
Moderate	271	20	165.9	59.3	21.5458	13	2	Moderate	Normal	Yes	Moderate	absence	low	≥7 hours	eating	eating	≥2 times, 30 minutes/ a week	6	7	6	1	8	9	8	12	Yes	No	No	No	No	No	No	No	86	25	21	24	10
Moderate	272	24	158	54	21.6311	13	2	Moderate	Others	Unknown	Moderate	absence	low	< 7 hours	eating	not eating	≥2 times, 30 minutes/ a week	6	23	16	7	11	14	8	9	No	No	No	Yes	Yes	No	No	Yes	82	20	20	29	8
Moderate	273	25	158.2	51	20.3778	15	0.5	Moderate	Others	Yes	High	presence	low	< 7 hours	eating	eating	≥2 times, 30 minutes/ a week	6	5	5	0	13	19	8	18	No	No	No	No	No	No	Yes	No	84	23	20	26	9
Moderate	274	26	162	55.8	21.262	10	2	Moderate	Others	Unknown	Low	absence	high	≥7 hours	not eating	eating	< 2 times, 30 minutes / a week	6	3	3	0	16	16	11	13	No	No	No	Yes	No	No	No	No	91	25	19	31	10
Moderate	275	22	158	52	20.83	12	1	Moderate	Normal	No	Low	absence	low	≥7 hours	eating	not eating	< 2 times, 30 minutes / a week	6	9	7	2	8	9	9	16	No	No	No	No	No	No	No	No	86	23	19	28	9
Moderate	276	29	152.2	52.4	22.6205	11	1	Moderate	Normal	Unknown	Low	absence	low	< 7 hours	eating	eating	< 2 times, 30 minutes / a week	6	17	10	7	31	15	8	17	No	No	No	Yes	Yes	No	No	No	87	23	20	27	10
Moderate	277	19	152.8	50	21.4153	14	2	Moderate	Normal	Yes	Moderate	absence	low	< 7 hours	eating	eating	< 2 times, 30 minutes / a week	6	10	10	0	38	39	31	7	Yes	No	No	Yes	Yes	Yes	No	Yes	78	23	15	27	8
Moderate	278	22	159.8	52.8	20.6767	12	2	Moderate	Normal	Unknown	Low	absence	low	< 7 hours	eating	eating	< 2 times, 30 minutes / a week	6	21	16	5	14	21	17	20	No	No	No	Yes	No	No	Yes	No	103	29	24	31	12
Moderate	279	28	158	57	22.8329	10	1	Small	Normal	Unknown	Low	absence	low	≥7 hours	eating	not eating	≥2 times, 30 minutes/ a week	6	7	6	1	8	11	8	25	No	No	No	No	No	No	No	No	108	33	25	31	13
Moderate	280	28	165	70	25.7117	12	2	Moderate	Normal	Unknown	Moderate	absence	low	< 7 hours	eating	eating	≥2 times, 30 minutes/ a week	6	15	11	4	11	8	17	14	No	No	No	No	No	No	No	No	104	31	23	34	8
Moderate	281	19	161.5	58	22.2373	14	1	Moderate	Normal	No	Low	absence	low	≥7 hours	not eating	eating	< 2 times, 30 minutes / a week	6	7	4	3	10	9	9	15	No	No	No	No	No	No	No	No	87	27	21	26	9
Moderate	282	29	158	60	24.0346	11	2	Moderate	Normal	Yes	Low	absence	low	< 7 hours	eating	eating	< 2 times, 30 minutes / a week	6	15	9	6	29	32	8	15	Yes	No	No	Yes	No	No	Yes	No	88	21	19	30	11
Moderate	283	26	164	58	21.5645	14	1	Moderate	Others	Unknown	Moderate	absence	low	< 7 hours	eating	eating	≥2 times, 30 minutes/ a week	6	6	5	1	12	13	11	22	Yes	No	No	No	No	No	No	No	115	32	27	34	14
Moderate	284	24	153	47.5	20.2913	11	3	Small	Normal	Unknown	Low	absence	low	< 7 hours	eating	not eating	< 2 times, 30 minutes / a week	6	10	8	2	26	9	8	17	No	No	No	Yes	No	No	Yes	No	114	30	28	36	12
Moderate	285	24	159	43.5	17.2066	11	2	Small	Normal	Unknown	High	absence	low	≥7 hours	eating	not eating	< 2 times, 30 minutes / a week	6	8	6	2	8	8	8	15	Yes	No	No	No	No	No	No	No	81	21	18	27	9
Moderate	286	24	155	56	23.3091	14	1	Moderate	Normal	Yes	High	absence	low	< 7 hours	eating	eating	< 2 times, 30 minutes / a week	6	6	6	0	9	9	10	19	Yes	No	No	No	No	No	No	No	117	32	25	37	14
Moderate	287	20	155.5	68	28.1221	10	2	Large	Normal	Yes	Moderate	absence	low	≥7 hours	not eating	eating	≥2 times, 30 minutes/ a week	6	5	4	1	8	8	8	4	Yes	No	No	Yes	No	No	Yes	No	93	29	14	31	12
Moderate	288	25	154	58	24.4561	10	2	Moderate	Normal	Yes	High	absence	low	≥7 hours	eating	not eating	≥2 times, 30 minutes/ a week	6	18	12	6	14	15	16	12	No	No	No	No	No	No	No	No	85	25	22	24	8
Moderate	289	16	160.9	55.3	21.3606	11	1	Moderate	Normal	No	Moderate	absence	low	≥7 hours	eating	eating	≥2 times, 30 minutes/ a week	6	11	9	2	13	11	8	16	Yes	No	No	No	No	No	No	No	88	20	20	29	11
Moderate	290	19	154.3	51.5	21.6309	12	2	Large	Normal	Yes	Moderate	absence	low	≥7 hours	eating	eating	≥2 times, 30 minutes/ a week	6	11	10	1	8	11	8	25	No	No	No	No	No	No	No	No	122	34	27	36	15
Moderate	291	25	159.6	46	18.0589	13	2	Moderate	Normal	No	Moderate	absence	low	< 7 hours	not eating	eating	≥2 times, 30 minutes/ a week	6	16	11	5	24	20	8	11	Yes	No	No	Yes	No	No	No	No	83	22	19	28	9
Moderate	292	22	164.5	53	19.5859	13	1	Moderate	Normal	Yes	Moderate	absence	low	< 7 hours	eating	eating	≥2 times, 30 minutes/ a week	6	9	7	2	16	13	15	8	No	No	No	Yes	No	No	Yes	No	83	23	21	26	7
Moderate	293	27	157	53.2	21.583	14	2	Moderate	Normal	Unknown	Moderate	absence	low	≥7 hours	eating	eating	≥2 times, 30 minutes/ a week	6	14	5	9	19	9	8	11	Yes	No	No	Yes	No	No	Yes	No	79	23	17	24	10
Moderate	294	28	156.7	46	18.7335	13	1	Moderate	Normal	No	Low	absence	low	≥7 hours	not eating	not eating	≥2 times, 30 minutes/ a week	6	4	4	0	9	8	8	20	Yes	No	No	No	No	No	No	No	105	27	24	32	14
Moderate	295	17	163.9	59.3	22.0748	10	2	Moderate	Normal	Unknown	High	absence	low	≥7 hours	eating	not eating	≥2 times, 30 minutes/ a week	6	14	11	3	9	10	8	22	No	No	No	Yes	No	No	No	No	90	21	18	32	12
Moderate	296	21	154.6	50.5	21.1287	13	2	Moderate	Others	Unknown	Low	absence	low	≥7 hours	eating	eating	< 2 times, 30 minutes / a week	6	5	3	2	9	9	8	25	No	No	No	No	No	No	No	No	106	32	23	34	11
Moderate	297	21	155.2	51.9	21.5469	13	1	Moderate	Normal	No	Moderate	absence	low	< 7 hours	eating	not eating	< 2 times, 30 minutes / a week	6	9	7	2	11	10	8	15	Yes	No	No	No	No	No	Yes	No	92	24	24	27	12
Moderate	298	23	164.5	65	24.0205	11	3	Small	Others	Yes	Moderate	absence	high	< 7 hours	eating	eating	≥2 times, 30 minutes/ a week	6	15	14	1	12	9	8	17	No	No	No	No	No	No	No	No	99	29	20	34	12
Moderate	299	27	164.5	51	18.8468	12	2	Large	Normal	Yes	Low	absence	low	< 7 hours	eating	eating	< 2 times, 30 minutes / a week	6	4	4	0	8	8	8	15	No	No	No	No	No	No	No	No	73	22	18	22	6
Moderate	300	21	155.5	53.5	22.1255	11	2	Moderate	Others	Unknown	Moderate	absence	low	< 7 hours	not eating	eating	< 2 times, 30 minutes / a week	6	20	13	7	10	16	9	21	No	No	No	Yes	No	No	Yes	No	96	28	20	30	12
Moderate	301	17	149	46.5	20.945	11	2	Moderate	Others	Yes	High	absence	low	< 7 hours	eating	not eating	≥2 times, 30 minutes/ a week	6	17	11	6	17	11	15	11	Yes	No	No	Yes	No	No	Yes	No	75	18	18	24	9
Moderate	302	18	160	49	19.1406	15	<0.5	Moderate	Normal	Unknown	Low	absence	low	< 7 hours	eating	eating	≥2 times, 30 minutes/ a week	6	9	7	2	10	9	11	25	No	No	No	No	No	No	No	No	26	7	6	8	3
Moderate	303	22	158.5	42	16.7182	12	1	Moderate	Normal	No	Moderate	absence	low	≥7 hours	eating	eating	≥2 times, 30 minutes/ a week	6	13	9	4	9	10	8	23	Yes	No	No	Yes	No	No	Yes	No	107	30	25	33	13
Moderate	304	27	158	46	18.4265	14	2	Moderate	Normal	Unknown	Moderate	presence	low	≥7 hours	eating	not eating	< 2 times, 30 minutes / a week	6	22	14	8	17	18	8	11	Yes	No	No	No	No	No	No	No	82	21	17	27	12
Moderate	305	28	164.2	60	22.2538	12	3	Large	Normal	Yes	Low	absence	low	< 7 hours	eating	eating	< 2 times, 30 minutes / a week	6	12	11	1	17	28	8	10	Yes	No	No	Yes	No	No	No	No	95	25	23	26	15
Moderate	306	21	152.1	38.5	16.6419	15	2	Small	Others	No	Moderate	absence	low	≥7 hours	eating	eating	< 2 times, 30 minutes / a week	6	11	8	3	9	20	10	16	No	No	No	Yes	No	No	No	No	103	30	21	33	13
Moderate	307	19	153	52.4	22.3846	11	0.5	Moderate	Normal	Yes	Low	absence	low	≥7 hours	not eating	eating	< 2 times, 30 minutes / a week	6	8	8	0	8	8	8	25	Yes	No	No	No	No	No	No	No	59	16	12	14	9
Moderate	308	27	167	52	18.6453	13	1	Moderate	Normal	Unknown	Low	absence	low	< 7 hours	eating	eating	< 2 times, 30 minutes / a week	6	8	5	3	11	11	8	15	No	No	No	No	No	No	No	No	89	25	19	28	11
Moderate	309	23	155.5	41.5	17.1628	14	<0.5	Small	Normal	Unknown	Low	absence	low	≥7 hours	eating	eating	< 2 times, 30 minutes / a week	6	12	11	1	14	15	8	13	No	No	No	No	No	No	No	No	81	19	19	28	10
Moderate	310	21	163.1	56.5	21.2393	11	1	Small	Normal	Unknown	Moderate	absence	low	≥7 hours	not eating	eating	< 2 times, 30 minutes / a week	6	21	14	7	13	20	8	19	Yes	No	No	No	No	No	No	No	94	27	22	29	12
Moderate	311	17	161	53.5	20.6396	12	1	Moderate	Normal	Unknown	High	absence	low	< 7 hours	eating	eating	≥2 times, 30 minutes/ a week	6	5	3	2	16	16	8	20	No	No	No	No	No	No	No	No	92	24	20	32	9
Moderate	312	21	152.9	46	19.6763	13	1	Moderate	Normal	Unknown	Moderate	absence	low	< 7 hours	not eating	eating	≥2 times, 30 minutes/ a week	6	7	6	1	8	8	11	20	No	No	No	Yes	No	No	Yes	No	59	16	13	19	7
Moderate	313	19	157.6	49.8	20.0501	11	1	Moderate	Normal	No	Moderate	absence	low	< 7 hours	eating	eating	< 2 times, 30 minutes / a week	6	8	8	0	12	8	8	18	No	No	No	Yes	No	No	Yes	No	97	26	24	28	13
Moderate	314	19	157.6	49.8	20.0501	11	1	Moderate	Normal	No	Moderate	absence	low	< 7 hours	eating	eating	< 2 times, 30 minutes / a week	6	8	8	0	12	8	8	18	No	No	No	Yes	No	No	Yes	No	97	26	24	28	13
Moderate	315	23	163	43	16.1843	12	1	Moderate	Normal	No	Low	absence	low	≥7 hours	eating	eating	< 2 times, 30 minutes / a week	7	28	18	10	35	21	8	15	Yes	No	No	No	No	No	No	No	76	19	20	22	9
Moderate	316	23	154.8	48.3	20.156	12	0.5	Moderate	Normal	Unknown	Low	absence	low	≥7 hours	eating	eating	< 2 times, 30 minutes / a week	7	5	3	2	8	8	8	10	No	No	No	No	No	No	No	No	71	16	12	28	12
Moderate	317	23	156	46.3	19.0253	12	2	Small	Normal	Yes	Low	absence	low	≥7 hours	not eating	eating	< 2 times, 30 minutes / a week	7	34	23	11	35	34	8	25	No	No	No	No	No	No	No	No	63	15	16	23	7
Moderate	318	23	163.5	49.1	18.3673	15	2	Small	Normal	Yes	Low	absence	low	≥7 hours	not eating	eating	< 2 times, 30 minutes / a week	7	19	17	2	11	12	8	18	No	No	No	No	No	No	No	No	104	29	24	33	12
Moderate	319	23	160.1	68	26.5293	14	1	Large	Normal	Unknown	High	absence	low	≥7 hours	eating	eating	< 2 times, 30 minutes / a week	7	14	12	2	9	11	8	11	No	No	No	No	No	No	No	No	70	20	14	22	10
Moderate	320	25	156.8	60	24.4039	11	2	Moderate	Normal	Yes	Moderate	absence	high	< 7 hours	eating	eating	≥2 times, 30 minutes/ a week	7	8	6	2	8	8	8	17	Yes	No	No	No	No	No	Yes	No	107	30	23	36	12
Moderate	321	23	155.2	48.5	20.1353	11	2	Moderate	Normal	No	Moderate	absence	low	< 7 hours	eating	eating	≥2 times, 30 minutes/ a week	7	11	7	4	11	16	8	14	Yes	No	No	No	No	No	Yes	No	94	22	20	34	13
Moderate	322	22	160	53	20.7031	12	0.5	Large	Normal	No	Low	presence	high	≥7 hours	eating	eating	< 2 times, 30 minutes / a week	7	20	16	4	19	21	19	22	No	No	No	No	Yes	No	No	No	65	21	13	18	8
Moderate	323	24	158	50	20.0288	14	2	Moderate	Normal	Unknown	High	presence	low	< 7 hours	not eating	eating	< 2 times, 30 minutes / a week	7	9	6	3	18	22	8	8	Yes	No	No	No	No	No	Yes	No	85	21	15	33	12
Moderate	324	21	166.6	52.9	19.0592	14	1	Moderate	Normal	Unknown	Moderate	absence	low	< 7 hours	not eating	eating	< 2 times, 30 minutes / a week	7	7	6	1	22	15	8	16	No	No	No	No	No	No	No	No	90	27	19	27	11
Moderate	325	22	153.8	45.5	19.2353	12	2	Small	Normal	Unknown	Moderate	absence	low	≥7 hours	not eating	not eating	< 2 times, 30 minutes / a week	7	10	7	3	24	8	11	13	Yes	Yes	No	No	No	No	No	No	77	20	15	25	10
Moderate	326	26	156.8	60	24.4039	13	1	Moderate	Normal	No	Moderate	absence	low	< 7 hours	eating	not eating	< 2 times, 30 minutes / a week	7	7	5	2	8	10	8	16	No	No	No	Yes	No	No	Yes	No	102	24	21	36	12
Moderate	327	21	165	52.5	19.2837	11	2	Moderate	Normal	Yes	Moderate	absence	low	≥7 hours	not eating	eating	< 2 times, 30 minutes / a week	7	19	14	5	17	13	8	18	Yes	No	No	Yes	No	No	Yes	No	85	23	19	28	11
Moderate	328	20	155.4	48.8	20.2077	11	2	Small	Normal	Yes	High	absence	low	< 7 hours	eating	eating	≥2 times, 30 minutes/ a week	7	16	11	5	10	8	8	19	Yes	No	No	Yes	No	No	Yes	No	95	25	22	30	11
Moderate	329	20	164.2	52.7	19.5463	16	2	Moderate	Normal	No	High	absence	low	< 7 hours	eating	eating	< 2 times, 30 minutes / a week	7	18	13	5	8	18	19	2	Yes	No	No	No	No	No	No	No	67	20	14	19	9
Moderate	330	22	154.3	51.4	21.5889	11	1	Moderate	Normal	Unknown	Moderate	absence	low	< 7 hours	eating	eating	< 2 times, 30 minutes / a week	7	4	3	1	12	10	10	25	Yes	No	No	No	No	Yes	Yes	No	105	27	24	34	12
Moderate	331	25	160	52	20.3125	12	1	Moderate	Normal	No	Moderate	absence	low	≥7 hours	eating	eating	≥2 times, 30 minutes/ a week	7	26	17	9	20	17	8	20	Yes	No	No	No	Yes	Yes	No	No	102	28	23	32	11
Moderate	332	28	168	51	18.0697	16	1	Moderate	Others	Yes	Low	absence	low	≥7 hours	eating	eating	< 2 times, 30 minutes / a week	7	18	13	5	21	26	8	16	Yes	No	Yes	Yes	No	No	Yes	No	102	27	23	30	15
Moderate	333	25	153.3	42.5	18.0844	12	2	Small	Normal	Unknown	Low	absence	low	≥7 hours	not eating	eating	< 2 times, 30 minutes / a week	7	8	5	3	10	11	8	16	No	No	No	Yes	No	No	Yes	No	91	26	22	25	12
Moderate	334	21	145.1	33.4	15.864	9	1	Moderate	Others	Unknown	Low	absence	low	< 7 hours	eating	not eating	< 2 times, 30 minutes / a week	7	13	7	6	8	10	8	12	No	No	No	No	No	Yes	No	No	91	25	17	31	12
Moderate	335	24	159.5	57	22.4054	10	3	Moderate	Normal	No	Moderate	absence	low	< 7 hours	eating	eating	< 2 times, 30 minutes / a week	7	32	24	8	16	8	8	20	Yes	Yes	Yes	Yes	No	No	Yes	No	91	24	22	30	9
Moderate	336	28	162	58.5	22.2908	13	2	Moderate	Normal	No	Moderate	absence	low	≥7 hours	not eating	eating	≥2 times, 30 minutes/ a week	7	19	13	6	22	14	8	7	Yes	No	Yes	Yes	Yes	No	Yes	No	74	21	12	28	8
Moderate	337	22	159.8	48.5	18.9928	11	3	Small	Normal	Yes	Moderate	presence	high	≥7 hours	not eating	eating	≥2 times, 30 minutes/ a week	7	26	21	5	8	8	8	18	Yes	Yes	Yes	No	No	No	Yes	No	94	21	27	27	12
Moderate	338	25	143.7	48	23.2449	10	0.5	Moderate	Normal	Yes	High	presence	low	< 7 hours	not eating	eating	≥2 times, 30 minutes/ a week	7	15	9	6	8	9	8	18	Yes	No	No	Yes	No	No	No	Yes	109	28	26	33	14
Moderate	339	22	163	46.5	17.5016	14	0.5	Moderate	Normal	Yes	Low	absence	low	< 7 hours	not eating	eating	< 2 times, 30 minutes / a week	7	20	16	4	8	9	8	7	Yes	No	No	Yes	No	No	No	No	78	19	16	29	9
Moderate	340	21	155.5	49	20.2645	13	2	Moderate	Others	No	High	absence	low	< 7 hours	eating	eating	≥2 times, 30 minutes/ a week	7	23	13	10	10	14	18	12	Yes	No	No	Yes	Yes	No	No	No	87	22	17	30	12
Moderate	341	23	152.5	53.8	23.1336	10	2	Small	Normal	Yes	Moderate	absence	low	≥7 hours	eating	eating	≥2 times, 30 minutes/ a week	7	17	13	4	8	10	8	19	Yes	No	Yes	Yes	No	No	No	No	100	30	23	31	9
Moderate	342	22	161.2	50	19.2415	13	2	Moderate	Normal	Unknown	Low	absence	low	< 7 hours	eating	not eating	< 2 times, 30 minutes / a week	7	17	10	7	8	13	8	19	Yes	No	No	No	No	No	No	No	102	26	21	37	9
Moderate	343	21	153.4	52.2	22.183	12	2	Moderate	Others	Yes	Low	absence	low	≥7 hours	not eating	not eating	< 2 times, 30 minutes / a week	7	22	13	9	25	20	8	12	Yes	No	No	Yes	No	No	Yes	No	90	22	22	26	12
Moderate	344	22	163.4	55.2	20.6745	12	3	Moderate	Normal	Yes	Moderate	presence	low	< 7 hours	eating	eating	≥2 times, 30 minutes/ a week	7	26	18	8	29	35	9	12	Yes	Yes	Yes	Yes	No	No	Yes	No	88	20	24	27	13
Moderate	345	22	152.9	47.9	20.489	12	1	Moderate	Normal	Yes	Low	absence	low	≥7 hours	eating	not eating	< 2 times, 30 minutes / a week	7	9	6	3	9	8	8	23	Yes	No	No	Yes	No	Yes	Yes	No	118	34	29	34	13
Moderate	346	21	146	42	19.7035	12	1	Small	Normal	Unknown	Moderate	absence	low	< 7 hours	not eating	eating	≥2 times, 30 minutes/ a week	7	6	6	0	8	8	8	13	No	No	No	No	No	No	No	No	93	26	20	31	12
Moderate	347	24	150.5	40	17.6598	10	1	Moderate	Normal	Yes	Moderate	absence	low	≥7 hours	eating	eating	< 2 times, 30 minutes / a week	7	21	15	6	12	12	8	16	Yes	No	No	No	Yes	No	No	No	99	29	24	29	9
Moderate	348	23	152.5	48	20.6396	12	2	Moderate	Normal	No	Low	absence	low	≥7 hours	eating	eating	< 2 times, 30 minutes / a week	7	14	8	6	12	8	18	19	Yes	No	No	No	No	No	No	No	104	26	22	34	12
Moderate	349	26	166.5	58	20.9218	13	3	Moderate	Normal	Yes	Moderate	absence	low	< 7 hours	eating	not eating	< 2 times, 30 minutes / a week	7	13	9	4	9	11	8	10	Yes	No	No	No	No	No	No	No	82	21	21	25	10
Moderate	350	28	158	49	19.6283	12	1	Small	Normal	No	Low	absence	low	< 7 hours	eating	eating	< 2 times, 30 minutes / a week	7	11	6	5	16	10	8	16	Yes	No	No	No	No	No	No	No	67	20	17	20	6
Moderate	351	22	163.2	53.8	20.1996	12	2	Moderate	Others	Unknown	Low	absence	low	≥7 hours	eating	eating	< 2 times, 30 minutes / a week	7	30	22	8	23	48	41	15	No	No	No	Yes	No	Yes	Yes	No	61	18	14	18	6
Moderate	352	28	164	50	18.5901	13	2	Moderate	Normal	No	Low	absence	low	< 7 hours	eating	eating	< 2 times, 30 minutes / a week	7	15	11	4	15	16	10	15	Yes	No	No	Yes	No	No	No	No	94	27	22	30	11
Moderate	353	28	167	57	20.4382	10	2	Moderate	Normal	Yes	Low	absence	low	≥7 hours	eating	eating	< 2 times, 30 minutes / a week	7	6	5	1	18	11	8	14	Yes	No	No	No	No	No	Yes	No	101	27	19	36	13
Moderate	354	20	163.3	51.1	19.1623	12	2	Moderate	Others	No	High	absence	low	≥7 hours	eating	eating	≥2 times, 30 minutes/ a week	7	28	22	6	27	22	11	10	No	No	No	No	No	No	Yes	No	70	18	14	25	8
Moderate	355	21	162	56	21.3382	14	2	Moderate	Normal	Unknown	Moderate	absence	low	< 7 hours	eating	eating	< 2 times, 30 minutes / a week	7	20	16	4	17	21	8	14	Yes	No	No	Yes	No	No	No	No	74	22	15	22	10
Moderate	356	27	160	48.5	18.9453	11	2	Moderate	Normal	Unknown	High	absence	low	< 7 hours	eating	eating	< 2 times, 30 minutes / a week	7	14	10	4	15	16	8	12	Yes	No	No	Yes	No	No	Yes	No	65	17	11	26	4
Moderate	357	29	153	45	19.2234	10	3	Moderate	Normal	Unknown	Low	absence	low	≥7 hours	eating	eating	≥2 times, 30 minutes/ a week	7	12	10	2	8	8	8	15	Yes	No	No	No	No	Yes	Yes	No	98	27	22	32	9
Moderate	358	22	160.3	72.5	28.2144	12	2	Large	Normal	No	Moderate	absence	low	≥7 hours	eating	not eating	≥2 times, 30 minutes/ a week	7	23	14	9	8	11	8	20	Yes	Yes	Yes	No	No	No	No	No	88	26	22	24	8
Moderate	359	29	165	54.5	20.0184	14	1	Moderate	Normal	Unknown	Low	absence	low	≥7 hours	eating	not eating	< 2 times, 30 minutes / a week	7	9	5	4	40	11	8	17	Yes	No	No	No	No	No	No	No	90	24	23	30	9
Moderate	360	22	153.2	51.5	21.9427	11	2	Moderate	Normal	Yes	Moderate	absence	low	< 7 hours	eating	eating	< 2 times, 30 minutes / a week	7	15	10	5	23	24	8	12	Yes	No	No	Yes	No	No	Yes	No	86	21	22	27	10
Moderate	361	21	158.1	58.3	23.3241	11	2	Small	Normal	Unknown	High	absence	low	< 7 hours	not eating	eating	≥2 times, 30 minutes/ a week	7	21	15	6	24	23	18	17	Yes	No	No	Yes	No	Yes	No	No	73	18	20	21	8
Moderate	362	20	155	45.5	18.9386	11	2	Moderate	Normal	Yes	Low	absence	low	< 7 hours	eating	not eating	< 2 times, 30 minutes / a week	7	26	20	6	20	21	14	13	No	No	No	Yes	No	No	Yes	No	87	21	22	32	8
Moderate	363	22	158.5	53	21.0968	12	2	Small	Normal	Unknown	Low	absence	low	< 7 hours	eating	eating	< 2 times, 30 minutes / a week	7	8	7	1	13	16	8	10	No	No	No	Yes	No	No	No	No	81	21	15	29	11
Moderate	364	21	155.3	56	23.2191	12	3	Moderate	Normal	Unknown	High	absence	low	≥7 hours	eating	not eating	≥2 times, 30 minutes/ a week	7	19	12	7	8	13	8	21	Yes	No	Yes	No	Yes	Yes	Yes	No	108	28	24	38	11
Moderate	365	27	158	40	16.0231	13	2	Moderate	Normal	Unknown	High	absence	low	< 7 hours	not eating	eating	< 2 times, 30 minutes / a week	7	23	14	9	30	24	8	13	Yes	No	No	Yes	No	Yes	Yes	No	103	32	22	29	12
Moderate	366	22	148	56.6	25.84	11	2	Moderate	Normal	Yes	Moderate	presence	low	≥7 hours	eating	eating	< 2 times, 30 minutes / a week	7	10	8	2	16	13	10	4	Yes	Yes	Yes	Yes	Yes	No	Yes	No	62	15	15	22	6
Moderate	367	21	160.3	55	21.404	13	2	Moderate	Others	No	Moderate	absence	low	< 7 hours	not eating	not eating	< 2 times, 30 minutes / a week	7	16	11	5	40	32	9	13	No	No	No	Yes	No	No	No	No	91	24	26	24	12
Moderate	368	22	161.5	51.5	19.7452	15	0.5	Moderate	Normal	No	Moderate	presence	high	≥7 hours	eating	eating	≥2 times, 30 minutes/ a week	7	6	5	1	10	10	9	19	Yes	No	No	No	No	No	Yes	No	104	29	18	37	14
Moderate	369	19	160	46.6	18.2031	13	2	Moderate	Normal	Yes	Moderate	absence	low	< 7 hours	eating	not eating	≥2 times, 30 minutes/ a week	7	17	12	5	20	24	12	19	No	No	No	No	No	No	No	No	78	20	19	25	10
Moderate	370	19	160	55	21.4844	12	3	Large	Normal	No	Moderate	absence	low	< 7 hours	eating	eating	≥2 times, 30 minutes/ a week	7	22	15	7	27	16	8	14	Yes	No	No	No	No	No	No	No	85	20	16	31	12
Moderate	371	28	164	67.5	25.0967	11	2	Moderate	Normal	Unknown	Low	absence	low	< 7 hours	eating	eating	< 2 times, 30 minutes / a week	7	18	14	4	26	19	14	5	No	No	No	No	No	No	No	No	65	21	15	18	7
Moderate	372	21	163.2	53.4	20.0494	13	1	Moderate	Normal	Unknown	Low	absence	high	< 7 hours	not eating	eating	< 2 times, 30 minutes / a week	7	6	4	2	8	8	8	19	No	Yes	No	No	No	No	No	No	125	33	27	40	15
Moderate	373	19	161	56.2	21.6813	14	0.5	Moderate	Others	No	Moderate	absence	low	< 7 hours	eating	eating	< 2 times, 30 minutes / a week	7	7	5	2	11	14	9	16	Yes	No	No	No	No	No	Yes	No	90	28	19	27	10
Moderate	374	29	153	46	19.6506	13	1	Moderate	Normal	Unknown	Moderate	absence	low	≥7 hours	eating	not eating	≥2 times, 30 minutes/ a week	7	8	8	0	10	21	21	16	Yes	No	No	Yes	No	No	Yes	No	89	26	18	29	10
Moderate	375	24	155.2	47.8	19.8447	13	2	Moderate	Normal	No	Moderate	absence	high	< 7 hours	eating	eating	≥2 times, 30 minutes/ a week	7	22	16	6	38	33	8	19	Yes	No	Yes	Yes	No	No	Yes	No	100	28	24	29	11
Moderate	376	24	158	48	19.2277	12	2	Moderate	Normal	No	High	absence	low	< 7 hours	not eating	eating	≥2 times, 30 minutes/ a week	7	16	12	4	8	19	25	15	Yes	No	No	No	No	Yes	No	No	75	20	17	23	9
Moderate	377	24	158.5	41	16.3202	15	0.5	Moderate	Normal	Unknown	Moderate	presence	low	< 7 hours	eating	eating	< 2 times, 30 minutes / a week	7	13	11	2	14	25	10	10	No	No	No	No	No	No	No	No	71	22	16	22	6
Moderate	378	22	156.2	57.2	23.4441	14	2	Moderate	Normal	Unknown	Moderate	absence	low	< 7 hours	eating	not eating	< 2 times, 30 minutes / a week	7	8	4	4	16	13	9	17	No	No	No	Yes	No	No	Yes	No	95	25	23	30	11
Moderate	379	25	161	54	20.8325	11	2	Small	Normal	Unknown	Moderate	absence	high	≥7 hours	eating	eating	≥2 times, 30 minutes/ a week	7	4	4	0	15	11	8	9	Yes	Yes	Yes	No	No	No	No	No	71	19	16	23	8
Moderate	380	24	162.3	52.4	19.8927	14	3	Moderate	Normal	Yes	Moderate	absence	low	< 7 hours	eating	eating	< 2 times, 30 minutes / a week	7	6	5	1	12	12	8	20	No	No	No	Yes	No	No	No	No	98	24	25	28	15
Moderate	381	26	168	60	21.2585	14	2	Small	Normal	Yes	High	absence	low	< 7 hours	eating	eating	< 2 times, 30 minutes / a week	7	8	4	4	9	8	8	17	Yes	No	No	No	No	No	No	No	110	29	26	36	10
Moderate	382	23	163.4	56.4	21.1239	14	2	Large	Others	Unknown	High	absence	low	< 7 hours	eating	eating	< 2 times, 30 minutes / a week	7	15	11	4	22	24	8	8	No	No	Yes	Yes	No	No	Yes	No	72	19	16	22	9
Moderate	383	25	154.5	47	19.6898	12	2	Moderate	Normal	Yes	Low	absence	low	≥7 hours	eating	eating	< 2 times, 30 minutes / a week	7	18	13	5	20	19	14	16	Yes	No	No	Yes	No	No	Yes	No	97	29	23	27	12
Moderate	384	28	160.8	52.8	20.4203	11	1	Moderate	Normal	Yes	Low	absence	low	< 7 hours	eating	eating	< 2 times, 30 minutes / a week	7	19	12	7	19	15	10	18	Yes	No	Yes	Yes	Yes	Yes	No	No	95	25	27	22	12
Moderate	385	25	157.4	47	18.9709	13	2	Small	Normal	Unknown	Low	absence	low	< 7 hours	eating	not eating	< 2 times, 30 minutes / a week	7	19	13	6	17	23	8	18	No	No	No	Yes	No	No	Yes	No	80	18	19	25	12
Moderate	386	16	163.2	64.4	24.1794	10	1	Moderate	Others	Yes	High	absence	low	≥7 hours	eating	eating	≥2 times, 30 minutes/ a week	7	14	9	5	25	24	20	11	Yes	No	No	Yes	No	Yes	Yes	No	79	18	17	31	8
Moderate	387	19	157.4	58	23.4109	16	2	Large	Normal	Unknown	Moderate	absence	low	≥7 hours	eating	eating	≥2 times, 30 minutes/ a week	7	31	21	10	22	26	28	0	No	No	No	No	No	No	No	No	66	18	15	21	8
Moderate	388	21	158.4	57	22.7177	11	1	Small	Normal	Unknown	Low	absence	low	≥7 hours	eating	eating	≥2 times, 30 minutes/ a week	7	18	12	6	12	9	8	16	Yes	No	No	No	No	No	No	No	83	21	18	29	10
Moderate	389	22	157	49	19.8791	11	3	Moderate	Normal	Unknown	High	presence	low	≥7 hours	not eating	eating	< 2 times, 30 minutes / a week	7	27	19	8	34	25	8	12	Yes	Yes	Yes	No	No	No	No	No	63	18	8	17	10
Moderate	390	23	151.3	47.5	20.7499	14	2	Moderate	Others	Yes	High	absence	low	≥7 hours	not eating	eating	≥2 times, 30 minutes/ a week	7	15	11	4	24	25	8	6	No	No	No	No	No	No	No	No	70	21	19	21	5
Moderate	391	26	152.7	47.5	20.3711	12	2	Moderate	Normal	Unknown	Moderate	presence	low	< 7 hours	eating	eating	≥2 times, 30 minutes/ a week	7	14	10	4	24	22	8	12	No	Yes	No	No	No	No	Yes	No	78	21	15	29	8
Moderate	392	22	157.2	51.6	20.8807	11	2	Moderate	Normal	Unknown	Low	absence	low	≥7 hours	not eating	not eating	< 2 times, 30 minutes / a week	7	6	3	3	9	14	8	19	Yes	No	No	No	No	No	No	No	96	28	20	29	12
Moderate	393	22	154.7	44.6	18.6361	14	0.5	Moderate	Normal	Yes	Low	absence	low	≥7 hours	not eating	not eating	< 2 times, 30 minutes / a week	7	25	17	8	26	27	8	18	No	No	No	Yes	No	Yes	Yes	No	106	26	26	35	13
Moderate	394	24	155.5	45	18.6102	12	3	Small	Normal	Yes	Low	absence	low	≥7 hours	not eating	eating	≥2 times, 30 minutes/ a week	7	13	13	0	24	23	27	17	No	No	Yes	Yes	No	No	Yes	No	89	26	20	27	9
Moderate	395	21	157.2	44.3	17.9266	14	3	Moderate	Normal	Unknown	Moderate	absence	low	< 7 hours	not eating	eating	≥2 times, 30 minutes/ a week	7	22	15	7	21	26	16	15	Yes	No	No	Yes	No	No	Yes	No	88	24	20	27	12
Moderate	396	22	161.2	53.2	20.473	14	2	Moderate	Normal	Yes	Low	absence	low	≥7 hours	eating	not eating	≥2 times, 30 minutes/ a week	7	22	13	9	14	18	9	16	Yes	No	Yes	No	No	No	Yes	No	87	25	21	27	9
Moderate	397	17	156	52	21.3675	12	2	Moderate	Normal	Unknown	High	absence	low	< 7 hours	eating	eating	≥2 times, 30 minutes/ a week	7	4	2	2	8	8	10	15	No	No	No	No	No	No	No	No	66	18	12	23	7
Moderate	398	21	158.5	53.4	21.2561	13	2	Moderate	Normal	Unknown	High	absence	low	< 7 hours	eating	eating	≥2 times, 30 minutes/ a week	7	6	6	0	17	24	9	14	No	No	No	Yes	Yes	Yes	No	No	78	26	12	29	7
Moderate	399	21	161	57	21.9899	12	1	Moderate	Normal	Unknown	Moderate	absence	low	< 7 hours	eating	not eating	< 2 times, 30 minutes / a week	7	12	7	5	25	28	8	9	Yes	No	No	Yes	No	No	No	No	75	22	15	24	9
Moderate	400	22	157.5	51.2	20.64	11	3	Moderate	Normal	No	High	absence	low	≥7 hours	eating	eating	≥2 times, 30 minutes/ a week	7	11	9	2	23	17	8	19	Yes	No	No	Yes	No	No	Yes	No	107	28	28	32	11
Moderate	401	21	151.2	47.2	20.6461	10	2	Moderate	Normal	No	Moderate	absence	high	≥7 hours	eating	not eating	≥2 times, 30 minutes/ a week	7	16	8	8	28	24	8	25	Yes	Yes	Yes	No	No	No	Yes	No	122	33	27	38	15
Moderate	402	21	155.3	48	19.9021	14	1	Small	Normal	Yes	Moderate	absence	low	< 7 hours	eating	eating	< 2 times, 30 minutes / a week	7	19	14	5	27	26	9	10	Yes	No	No	Yes	No	No	Yes	No	88	28	18	31	5
Moderate	403	21	164.6	49.3	18.1965	12	2	Moderate	Normal	No	Moderate	absence	low	≥7 hours	eating	not eating	< 2 times, 30 minutes / a week	7	23	15	8	19	18	8	7	No	No	No	No	No	No	Yes	No	76	21	14	27	10
Moderate	404	20	159.5	50	19.6539	16	2	Small	Others	Yes	High	absence	low	< 7 hours	not eating	not eating	≥2 times, 30 minutes/ a week	7	4	4	0	22	35	26	5	No	No	No	No	No	No	Yes	No	99	26	28	25	15
Moderate	405	20	165.5	50.5	18.4372	14	1	Large	Normal	Unknown	Low	absence	low	≥7 hours	eating	not eating	< 2 times, 30 minutes / a week	7	10	5	5	39	37	13	9	No	No	No	No	No	No	No	No	69	15	12	26	12
Severe	406	23	148.8	42.8	19.3303	11	3	Large	Normal	Yes	Moderate	absence	low	< 7 hours	eating	eating	< 2 times, 30 minutes / a week	8	14	9	5	8	8	8	18	Yes	No	No	No	No	Yes	No	No	113	29	24	36	14
Severe	407	23	161.4	57	21.881	11	1	Moderate	Normal	No	Moderate	absence	low	< 7 hours	eating	not eating	< 2 times, 30 minutes / a week	8	26	17	9	33	30	32	19	Yes	No	No	Yes	No	No	Yes	No	89	22	17	33	12
Severe	408	22	153.3	49.4	21.0205	12	1	Moderate	Normal	Yes	High	absence	low	≥7 hours	eating	eating	< 2 times, 30 minutes / a week	8	14	10	4	20	20	8	12	Yes	No	No	No	No	No	No	No	76	19	17	25	9
Severe	409	26	160	48.3	18.8672	12	2	Moderate	Normal	Yes	Moderate	absence	low	≥7 hours	eating	not eating	≥2 times, 30 minutes/ a week	8	29	21	8	31	20	8	20	Yes	No	No	Yes	No	No	No	No	95	20	24	31	14
Severe	410	23	165	68	24.977	12	2	Moderate	Normal	No	Moderate	absence	low	< 7 hours	eating	not eating	< 2 times, 30 minutes / a week	8	22	18	4	8	11	8	13	Yes	No	Yes	Yes	No	No	No	No	108	27	24	34	15
Severe	411	20	151.2	43.2	18.8964	11	3	Moderate	Normal	Yes	Low	absence	low	< 7 hours	not eating	eating	≥2 times, 30 minutes/ a week	8	31	20	11	13	23	8	15	Yes	Yes	Yes	Yes	No	No	Yes	No	98	22	20	36	15
Severe	412	20	157	47.7	19.3517	12	2	Large	Normal	Yes	Moderate	absence	low	≥7 hours	eating	eating	≥2 times, 30 minutes/ a week	8	16	9	7	11	13	12	25	Yes	No	No	Yes	No	No	Yes	No	116	33	27	39	11
Severe	413	22	155.4	50.1	20.7461	12	2	Moderate	Normal	Unknown	Low	absence	low	≥7 hours	not eating	eating	< 2 times, 30 minutes / a week	8	19	16	3	13	14	19	16	Yes	Yes	Yes	Yes	No	No	Yes	No	93	23	16	34	12
Severe	414	23	153	45.7	19.5224	12	2	Moderate	Normal	Unknown	Moderate	absence	low	≥7 hours	not eating	eating	≥2 times, 30 minutes/ a week	8	23	21	2	11	8	8	25	No	No	No	Yes	Yes	Yes	Yes	No	116	28	24	40	15
Severe	415	20	148	46	21.0007	11	2	Moderate	Normal	Unknown	Low	absence	low	< 7 hours	eating	eating	< 2 times, 30 minutes / a week	8	20	11	9	8	9	8	12	Yes	No	Yes	No	No	No	No	No	76	18	18	26	8
Severe	416	21	153.5	54	22.918	12	3	Moderate	Normal	Unknown	Moderate	presence	low	≥7 hours	not eating	eating	≥2 times, 30 minutes/ a week	8	18	12	6	35	40	8	13	No	Yes	No	Yes	No	No	Yes	No	80	21	11	32	12
Severe	417	21	158.3	48.5	19.3544	13	2	Small	Others	Unknown	Low	absence	low	≥7 hours	eating	eating	< 2 times, 30 minutes / a week	8	22	14	8	15	12	8	20	Yes	No	No	Yes	No	No	Yes	No	99	31	23	31	10
Severe	418	21	162.5	46.7	17.6852	13	2	Large	Others	No	Moderate	presence	low	≥7 hours	eating	eating	< 2 times, 30 minutes / a week	8	22	16	6	31	28	8	13	Yes	No	No	Yes	No	No	Yes	No	78	21	16	26	11
Severe	419	18	147.5	50	22.9819	14	2	Large	Normal	Unknown	Moderate	absence	low	≥7 hours	not eating	not eating	< 2 times, 30 minutes / a week	8	29	22	7	8	12	13	15	No	No	No	No	No	No	No	No	68	15	17	22	8
Severe	420	19	167	49.5	17.7489	13	1	Moderate	Normal	Yes	Low	absence	low	< 7 hours	not eating	eating	< 2 times, 30 minutes / a week	8	11	11	0	8	15	8	16	Yes	No	No	No	No	No	No	No	78	26	20	20	5
Severe	421	21	156.7	56	22.806	12	1	Small	Normal	Yes	Low	absence	low	≥7 hours	eating	eating	< 2 times, 30 minutes / a week	8	8	5	3	8	8	8	6	Yes	No	No	No	No	No	No	No	82	26	13	32	8
Severe	422	25	161.7	56.2	21.494	12	2	Large	Normal	Unknown	Low	absence	low	< 7 hours	not eating	eating	≥2 times, 30 minutes/ a week	8	18	14	4	15	18	9	12	No	No	No	No	Yes	Yes	No	No	79	23	16	26	10
Severe	423	21	162	48.5	18.4804	11	1	Large	Others	Yes	High	absence	low	< 7 hours	not eating	eating	≥2 times, 30 minutes/ a week	8	14	14	0	14	19	15	18	Yes	No	No	Yes	No	Yes	Yes	No	94	25	20	31	11
Severe	424	24	159.1	41.7	16.4739	14	3	Small	Normal	Unknown	Low	absence	low	≥7 hours	eating	eating	< 2 times, 30 minutes / a week	8	17	11	6	40	34	8	16	No	No	No	No	No	Yes	Yes	No	85	19	19	31	10
Severe	425	24	168.3	57.9	20.4414	12	0.5	Moderate	Normal	Unknown	Moderate	absence	low	≥7 hours	not eating	eating	< 2 times, 30 minutes / a week	8	15	10	5	8	10	8	20	Yes	No	No	No	No	No	No	No	50	14	12	14	6
Severe	426	20	156	47	19.313	14	2	Moderate	Normal	Yes	Low	presence	low	< 7 hours	eating	not eating	< 2 times, 30 minutes / a week	8	9	8	1	22	8	33	25	No	No	No	Yes	No	No	Yes	No	118	27	28	40	15
Severe	427	24	162.5	52	19.6923	13	1	Moderate	Normal	Unknown	High	absence	low	≥7 hours	eating	not eating	≥2 times, 30 minutes/ a week	8	17	9	8	39	28	8	10	No	No	No	Yes	Yes	No	Yes	No	75	17	16	29	8
Severe	428	24	158.5	50.5	20.1017	10	2	Large	Normal	Unknown	High	absence	low	≥7 hours	eating	eating	≥2 times, 30 minutes/ a week	8	23	17	6	8	8	8	19	Yes	Yes	Yes	No	No	No	Yes	No	106	28	22	34	15
Severe	429	24	159.6	47.5	18.6478	13	2	Moderate	Normal	Unknown	Moderate	absence	low	≥7 hours	not eating	eating	≥2 times, 30 minutes/ a week	8	26	15	11	9	15	8	9	Yes	No	Yes	No	No	No	Yes	No	80	21	18	25	10
Severe	430	24	159.6	53.2	20.8855	14	1	Moderate	Normal	Yes	Low	absence	low	≥7 hours	not eating	not eating	≥2 times, 30 minutes/ a week	8	16	11	5	10	14	12	5	Yes	No	No	No	No	No	Yes	No	65	17	13	25	6
Severe	431	20	173	67.5	22.5534	12	2	Moderate	Normal	Yes	Moderate	absence	low	≥7 hours	eating	eating	≥2 times, 30 minutes/ a week	8	24	16	8	37	37	8	9	Yes	No	No	Yes	No	Yes	Yes	No	81	24	13	29	10
Severe	432	18	154.5	51.5	21.575	12	3	Moderate	Normal	No	High	absence	low	≥7 hours	eating	eating	≥2 times, 30 minutes/ a week	8	15	6	9	10	11	8	18	Yes	No	No	Yes	No	No	No	No	96	24	24	29	11
Severe	433	18	150.6	48.5	21.3841	10	3	Moderate	Normal	Yes	High	absence	low	≥7 hours	eating	not eating	≥2 times, 30 minutes/ a week	8	21	15	6	24	21	10	18	Yes	No	Yes	No	No	No	Yes	No	100	28	21	34	10
Severe	434	16	149	50.6	22.7918	10	1	Large	Others	Yes	High	presence	low	≥7 hours	eating	eating	≥2 times, 30 minutes/ a week	8	11	9	2	8	8	8	15	No	No	No	No	No	No	Yes	No	72	22	16	20	8
Severe	435	28	160.1	64.9	25.3199	11	2	Large	Normal	Unknown	Moderate	absence	low	< 7 hours	eating	eating	< 2 times, 30 minutes / a week	8	4	4	0	8	8	8	18	Yes	No	No	Yes	No	No	Yes	No	87	21	20	31	10
Severe	436	21	162.1	52.1	19.8277	13	2	Moderate	Normal	No	Moderate	absence	low	< 7 hours	eating	eating	< 2 times, 30 minutes / a week	8	13	8	5	43	20	8	17	Yes	No	No	No	No	No	No	No	82	24	18	27	9
Severe	437	20	154.5	57.8	24.2142	13	2	Moderate	Normal	Unknown	High	absence	low	< 7 hours	not eating	eating	≥2 times, 30 minutes/ a week	8	16	11	5	15	18	21	14	No	No	No	Yes	Yes	Yes	No	No	75	18	18	23	10
Severe	438	26	162.5	49	18.5562	13	3	Large	Normal	Unknown	Low	absence	low	< 7 hours	eating	eating	< 2 times, 30 minutes / a week	8	33	23	10	18	9	19	16	Yes	Yes	No	Yes	No	No	Yes	No	76	20	17	24	9
Severe	439	21	162	59	22.4813	16	2	Large	Others	Yes	High	absence	low	< 7 hours	not eating	not eating	≥2 times, 30 minutes/ a week	8	13	7	6	44	45	10	9	No	No	No	Yes	No	Yes	Yes	No	84	19	16	31	14
Severe	440	20	159.2	56	22.0954	11	2	Moderate	Others	No	High	absence	low	≥7 hours	eating	eating	≥2 times, 30 minutes/ a week	8	17	13	4	8	32	14	15	Yes	Yes	Yes	No	No	No	No	No	77	20	14	30	5
Severe	441	22	154	45	18.9745	11	2	Moderate	Normal	No	Low	absence	low	≥7 hours	eating	eating	< 2 times, 30 minutes / a week	8	6	6	0	13	12	8	16	No	No	No	No	No	No	No	No	97	28	19	33	10
Severe	442	29	157	52	21.0962	13	3	Large	Normal	Unknown	High	absence	low	≥7 hours	eating	not eating	< 2 times, 30 minutes / a week	8	27	21	6	23	17	24	19	Yes	No	Yes	Yes	Yes	No	Yes	No	86	26	17	26	11
Severe	443	25	159.6	64.7	25.4003	12	2	Moderate	Others	Unknown	High	presence	low	< 7 hours	not eating	eating	≥2 times, 30 minutes/ a week	8	14	12	2	9	8	8	14	Yes	No	No	No	Yes	Yes	No	No	83	23	21	25	9
Severe	444	21	155	50	20.8117	12	2	Moderate	Normal	Unknown	Low	absence	low	≥7 hours	eating	not eating	< 2 times, 30 minutes / a week	8	16	9	7	11	12	12	12	Yes	No	No	Yes	No	No	No	No	87	18	21	32	13
Severe	445	28	157.6	47.9	19.2852	13	3	Large	Normal	Yes	High	absence	low	≥7 hours	not eating	eating	≥2 times, 30 minutes/ a week	8	28	20	8	18	19	8	6	Yes	No	No	No	No	No	Yes	No	90	26	20	32	6
Severe	446	22	151	49	21.4903	12	2	Moderate	Normal	No	Moderate	absence	low	≥7 hours	eating	not eating	≥2 times, 30 minutes/ a week	8	20	13	7	43	48	8	10	Yes	No	No	Yes	No	Yes	Yes	No	62	18	13	21	5
Severe	447	22	156.5	47.4	19.3531	11	3	Moderate	Normal	Yes	Low	absence	low	≥7 hours	eating	eating	< 2 times, 30 minutes / a week	8	27	15	12	42	42	8	14	Yes	Yes	Yes	Yes	Yes	No	Yes	No	81	21	16	31	8
Severe	448	19	155.6	41.7	17.2233	12	3	Moderate	Normal	Unknown	Moderate	absence	low	< 7 hours	eating	eating	< 2 times, 30 minutes / a week	8	23	13	10	25	39	29	13	No	No	No	No	No	Yes	No	No	84	27	21	22	9
Severe	449	22	151	49	21.4903	12	2	Moderate	Normal	No	Moderate	absence	low	≥7 hours	eating	not eating	≥2 times, 30 minutes/ a week	8	20	13	7	43	48	8	10	Yes	No	No	Yes	No	Yes	Yes	No	62	18	13	21	5
Severe	450	24	163.3	58	21.7498	11	2	Moderate	Others	Yes	Low	absence	low	< 7 hours	eating	eating	< 2 times, 30 minutes / a week	8	17	12	5	8	28	8	5	Yes	No	No	Yes	No	No	No	No	40	11	6	14	7
Severe	451	21	162.3	52	19.7409	11	2	Moderate	Normal	Yes	Low	absence	low	≥7 hours	eating	eating	< 2 times, 30 minutes / a week	8	24	12	12	15	13	9	18	Yes	No	No	No	No	No	Yes	No	110	29	25	35	14
Severe	452	21	157	51.9	21.0556	14	2	Small	Others	Yes	Low	absence	low	≥7 hours	eating	eating	< 2 times, 30 minutes / a week	8	25	16	9	25	13	8	19	Yes	No	No	No	No	No	Yes	No	81	19	20	21	15
Severe	453	22	159.4	45.7	17.9862	11	3	Moderate	Others	Yes	Moderate	absence	low	< 7 hours	not eating	eating	< 2 times, 30 minutes / a week	8	12	8	4	8	11	8	19	No	Yes	Yes	Yes	No	No	No	No	122	31	29	40	14
Severe	454	20	170	50	17.301	17	1	Moderate	Normal	Yes	Moderate	absence	low	≥7 hours	eating	not eating	≥2 times, 30 minutes/ a week	8	17	11	6	15	19	8	14	Yes	No	No	No	No	No	No	No	62	18	12	20	6
Severe	455	20	170	50	17.301	17	1	Moderate	Normal	Yes	Moderate	absence	low	≥7 hours	eating	not eating	≥2 times, 30 minutes/ a week	8	17	11	6	15	19	8	14	Yes	No	No	No	No	No	No	No	62	18	12	20	6
Severe	456	21	157	58	23.5304	10	2	Large	Normal	Yes	Low	absence	low	< 7 hours	not eating	eating	≥2 times, 30 minutes/ a week	8	21	17	4	25	26	16	16	Yes	No	No	No	No	No	No	No	72	20	16	22	8
Severe	457	21	157	58	23.5304	10	2	Large	Normal	Yes	Low	absence	low	< 7 hours	not eating	eating	≥2 times, 30 minutes/ a week	8	21	17	4	25	26	16	16	Yes	No	No	No	No	No	No	No	72	20	16	22	8
Severe	458	26	150.1	43.1	19.13	13	2	Moderate	Normal	No	Low	absence	low	≥7 hours	eating	eating	≥2 times, 30 minutes/ a week	8	12	6	6	15	9	8	20	Yes	No	No	No	No	No	No	No	94	23	21	29	15
Severe	459	23	148.8	48	21.6788	12	2	Moderate	Normal	Yes	Moderate	absence	low	< 7 hours	not eating	eating	≥2 times, 30 minutes/ a week	9	19	15	4	15	12	9	15	Yes	Yes	Yes	No	No	No	Yes	No	88	23	21	27	9
Severe	460	25	158	50.5	20.2291	10	2	Large	Normal	Yes	High	absence	low	< 7 hours	eating	eating	≥2 times, 30 minutes/ a week	9	27	18	9	28	30	8	13	No	No	No	Yes	No	No	No	No	50	11	11	19	6
Severe	461	22	155.8	54.6	22.4935	13	3	Small	Normal	Unknown	Moderate	absence	low	< 7 hours	not eating	eating	≥2 times, 30 minutes/ a week	9	29	18	11	11	24	8	14	Yes	No	No	No	Yes	No	Yes	No	83	22	18	24	13
Severe	462	21	156.9	44.9	18.239	11	2	Small	Normal	No	Moderate	absence	low	< 7 hours	eating	eating	≥2 times, 30 minutes/ a week	9	21	13	8	12	14	8	8	Yes	No	No	Yes	No	No	No	No	90	26	18	33	8
Severe	463	25	159	46.5	18.3933	12	3	Moderate	Normal	Yes	High	absence	low	< 7 hours	eating	eating	< 2 times, 30 minutes / a week	9	26	18	8	19	16	8	11	No	Yes	No	Yes	No	No	Yes	No	70	15	17	23	10
Severe	464	28	162	50	19.052	10	1	Moderate	Normal	Unknown	Low	absence	low	≥7 hours	not eating	not eating	< 2 times, 30 minutes / a week	9	25	15	10	8	21	8	15	No	No	No	No	No	No	No	No	67	17	16	27	5
Severe	465	21	159.8	43.5	17.0347	15	2	Moderate	Normal	Unknown	Moderate	absence	low	< 7 hours	not eating	not eating	< 2 times, 30 minutes / a week	9	30	21	9	9	9	8	7	Yes	No	No	No	No	No	No	No	71	18	18	23	8
Severe	466	28	158	42	16.8242	12	3	Moderate	Normal	Yes	High	absence	low	≥7 hours	not eating	eating	≥2 times, 30 minutes/ a week	9	40	28	12	34	47	48	15	Yes	No	No	Yes	No	No	Yes	No	70	20	16	19	9
Severe	467	21	157	65.4	26.5325	13	2	Small	Normal	Unknown	High	absence	low	< 7 hours	eating	eating	≥2 times, 30 minutes/ a week	10	27	15	12	39	44	8	9	Yes	Yes	Yes	Yes	No	No	Yes	No	69	18	11	24	11
Severe	468	22	158.8	51.2	20.3034	12	2	Moderate	Normal	Unknown	Moderate	absence	low	< 7 hours	eating	eating	≥2 times, 30 minutes/ a week	10	21	14	7	9	13	11	14	No	No	No	No	No	No	No	No	102	28	26	30	11
Severe	469	23	165	53	19.4674	11	1	Moderate	Others	Yes	Low	absence	low	≥7 hours	eating	eating	< 2 times, 30 minutes / a week	10	19	12	7	14	20	8	12	Yes	No	No	Yes	Yes	Yes	No	Yes	70	18	17	19	10
Severe	470	28	157.5	47.5	19.1484	12	0.5	Moderate	Normal	No	Moderate	absence	low	< 7 hours	eating	not eating	< 2 times, 30 minutes / a week	10	14	8	6	8	8	8	20	Yes	No	No	Yes	No	No	No	No	84	26	16	27	9
Severe	471	18	157.5	50	20.1562	13	3	Large	Others	Yes	High	absence	low	< 7 hours	eating	eating	≥2 times, 30 minutes/ a week	10	45	33	12	11	20	8	12	Yes	Yes	Yes	Yes	No	No	No	No	99	25	21	33	13
BMI: Body mass index. Numerical Rating Scale. SF-MPQ: the short-form McGill pain questionnaire. MDQ: Menstrual Distress Questionnaire. QOL: quality of life
